# Supplementary material for: Structural characterization of the ABC transporter DppABCDF in Escherichia coli reveals insights into dipeptide acquisition
Source: PLoS Biol. 2025 Mar 7;23(3):e3003026. doi: 10.1371/journal.pbio.3003026 (PMC12136057; doi:10.1371/journal.pbio.3003026)
Supplement: S1 Data — Corresponding figure numbers are indicated in each Excel worksheet. (XLSX) [file pbio.3003026.s014.xlsx]

## Sheet: Fig 2C
Fig 2C
sample	ATPase activity			Relative ATPase activity (%)
WT	0.71875	0.774498	0.711806	1.48231	1.59728	1.46799
WT+AA	1.59375	2.25694	0.725694	3.28687	4.6546	1.49663
WT+DppA	26.4896	26.309	26.1597	54.6307	54.2584	53.9504
WT+DppA+AA	51.5347	47.0139	46.9167	106.283	96.959	96.7585
DppDE179Q+DppA+AA	10.6215	10.3164	9.66667	21.9053	21.2759	19.936
DppFE187Q+DppA+AA	8.17708	6.55093	6.14583	16.864	13.5103	12.6748
DppBCDE179FE187Q+DppA+AA	1.95833	0.794753	0.37066	4.03876	1.63906	0.76443

## Sheet: Fig 4D
Fig 4D
sample	ATPase activity			Relative ATPase activity (%)
DppA+WT	27.0455	27.7292	27.3958	55.4048	56.8054	58.3941
DppA+WT+GL	44.3608	50.3958	45.9896	94.5549	107.419	98.0266
DppA+DppBE41A+R42A+GL	23.9896	25.3368	23.0035	51.1337	54.0053	49.0318
DppA+DppBΔscoop motif+GL	13.1866	9.78125	7.16667	28.1071	20.8487	15.2757
DppAR383D+D436R+WT+GL	4.15246	3.87847	2.61806	8.85095	8.26695	5.58038
DppA+DppBCDE179QFE187Q+GL	0.696022	3.08333	0.272624	1.48357	6.57211	0.581097

## Sheet: Fig S12A
Fig S12A
Time (s)	Corrected Heat Rate (µJ/s)	Mole Ratio	Enthalpy (kJ/mol)	Mole Ratio	Fit (kJ/mol)
0	0.0545351	0.139276	-27.0605	0.138406	-26.6198			Models
1	0.0508493	0.280491	-26.7837	0.152352	-26.6196			Model	Variable	Value
2	0.0466367	0.423674	-27.1564	0.166316	-26.6194			Blank (constant)	blank (µJ)	-1.62493
3	0.0437314	0.56885	-26.2247	0.1803	-26.6191			Independent	Kd (M)	1.392e-08
4	0.0429007	0.716049	-26.1718	0.194303	-26.6189				n	1.639
5	0.0436369	0.865297	-27.0202	0.208326	-26.6186				ΔH (kJ/mol)	-23.38
6	0.0443059	1.01662	-26.7847	0.222368	-26.6184				ΔS (J/mol·K)	71.99
7	0.0433155	1.17006	-26.3595	0.236429	-26.6181
8	0.0400053	1.32563	-26.6854	0.250509	-26.6178
9	0.0349718	1.48337	-25.3772	0.264609	-26.6175
10	0.0295474	1.64331	-22.0917	0.278728	-26.6172
11	0.0250469	1.80547	-7.08906	0.292866	-26.6169
12	0.0226607	1.96989	-3.07135	0.307024	-26.6166
13	0.022701	2.1366	-2.80198	0.321202	-26.6163
14	0.0240493	2.30563	-3.6766	0.335399	-26.616
15	0.0245503	2.47702	-3.54081	0.349615	-26.6156
16	0.022678	2.6508	-3.51351	0.363851	-26.6153
17	0.0188243	2.82699	-3.61346	0.378107	-26.6149
18	0.014382	3.00564	-3.31556	0.392382	-26.6145
19	0.0109291	3.18678	-3.32985	0.406677	-26.6141
20	0.00946181			0.420992	-26.6137
21	0.0103616			0.435326	-26.6133
22	0.0128712			0.44968	-26.6129
23	0.0153463			0.464054	-26.6124
24	0.0161535			0.478447	-26.6119
25	0.0146815			0.49286	-26.6115
26	0.0117937			0.507294	-26.611
27	0.00914113			0.521746	-26.6104
28	0.00866501			0.536219	-26.6099
29	0.0111928			0.550712	-26.6093
30	0.0153023			0.565225	-26.6087
31	0.0185009			0.579757	-26.6081
32	0.0191912			0.59431	-26.6075
33	0.0173458			0.608883	-26.6068
34	0.0143763			0.623475	-26.6061
35	0.012088			0.638088	-26.6054
36	0.0111757			0.652721	-26.6047
37	0.0116628			0.667374	-26.6039
38	0.0130459			0.682047	-26.6031
39	0.0144153			0.69674	-26.6022
40	0.0147716			0.711454	-26.6013
41	0.0136443			0.726188	-26.6004
42	0.0116355			0.740942	-26.5994
43	0.00973432			0.755716	-26.5984
44	0.0088489			0.770511	-26.5973
45	0.00932674			0.785326	-26.5962
46	0.0108259			0.800161	-26.595
47	0.012129			0.815017	-26.5938
48	0.0116997			0.829893	-26.5925
49	0.00947735			0.84479	-26.5911
50	0.00689143			0.859707	-26.5896
51	0.00539885			0.874645	-26.5881
52	0.00550312			0.889603	-26.5865
53	0.00680165			0.904582	-26.5848
54	0.008173			0.919581	-26.5829
55	0.00887013			0.934601	-26.581
56	0.00856616			0.949642	-26.579
57	0.00737123			0.964703	-26.5768
58	0.00610148			0.979785	-26.5745
59	0.00559542			0.994888	-26.5721
60	0.0063408			1.01001	-26.5694
61	0.00804752			1.02516	-26.5666
62	0.00970432			1.04032	-26.5636
63	0.0118179			1.05551	-26.5604
64	0.0133646			1.07071	-26.557
65	0.0131795			1.08594	-26.5533
66	0.011173			1.10119	-26.5493
67	0.00985007			1.11646	-26.545
68	0.013749			1.13175	-26.5404
69	0.0287345			1.14706	-26.5353
70	0.0615232			1.1624	-26.5299
71	0.118015			1.17775	-26.5239
72	0.201143			1.19313	-26.5174
73	0.309164			1.20852	-26.5103
74	0.435059			1.22394	-26.5025
75	0.567888			1.23938	-26.4939
76	0.695345			1.25484	-26.4844
77	0.806982			1.27032	-26.4739
78	0.896909			1.28582	-26.4622
79	0.962866			1.30135	-26.4491
80	1.00411			1.31689	-26.4344
81	1.01942			1.33246	-26.4179
82	1.00641			1.34805	-26.3992
83	0.962813			1.36366	-26.3778
84	0.888512			1.37929	-26.3534
85	0.78702			1.39494	-26.3252
86	0.666119			1.41061	-26.2925
87	0.537755			1.42631	-26.2542
88	0.415321			1.44203	-26.2089
89	0.309425			1.45776	-26.155
90	0.225288			1.47352	-26.0899
91	0.162542			1.48931	-26.0106
92	0.117612			1.50511	-25.9124
93	0.0856679			1.52094	-25.7893
94	0.0621649			1.53678	-25.6324
95	0.0441731			1.55265	-25.4288
96	0.0302867			1.56854	-25.1601
97	0.0196159			1.58446	-24.8003
98	0.0111955			1.60039	-24.3135
99	0.00443247			1.61635	-23.6567
100	-0.000526024			1.63233	-22.788
101	-0.00296449			1.64833	-21.6846
102	-0.00282611			1.66435	-20.3569
103	-0.00120879			1.68039	-18.8461
104	0.000461528			1.69646	-17.208
105	0.00181523			1.71255	-15.4994
106	0.0020222			1.72866	-13.7736
107	0.000408204			1.74479	-12.0826
108	-0.00252952			1.76095	-10.4809
109	-0.00510035			1.77712	-9.02567
110	-0.00562974			1.79332	-7.76982
111	-0.0040467			1.80955	-6.74578
112	-0.00176158			1.82579	-5.95236
113	-0.000285342			1.84206	-5.35839
114	-0.000202957			1.85835	-4.91992
115	-0.00126867			1.87466	-4.59554
116	-0.00290548			1.89099	-4.35272
117	-0.00383446			1.90735	-4.16797
118	-0.0032619			1.92373	-4.02497
119	-0.00139482			1.94013	-3.91239
120	0.000788291			1.95655	-3.82236
121	0.00227466			1.973	-3.74933
122	0.00274991			1.98947	-3.68932
123	0.00255846			2.00596	-3.63944
124	0.00208472			2.02247	-3.59753
125	0.00136921			2.03901	-3.56201
126	0.000775634			2.05557	-3.53163
127	0.000634885			2.07215	-3.50545
128	0.001097			2.08876	-3.48273
129	0.00187986			2.10539	-3.4629
130	0.0021285			2.12204	-3.44547
131	0.00152038			2.13871	-3.43009
132	0.000775015			2.15541	-3.41643
133	0.000687657			2.17213	-3.40426
134	0.00137786			2.18887	-3.39337
135	0.00211494			2.20564	-3.38357
136	0.00183892			2.22243	-3.37474
137	0.000637516			2.23924	-3.36675
138	-0.00047576			2.25607	-3.35949
139	-0.000765328			2.27293	-3.35288
140	-7.00897e-05			2.28981	-3.34684
141	0.00117957			2.30672	-3.34131
142	0.00192808			2.32365	-3.33624
143	0.00143417			2.3406	-3.33157
144	0.000223242			2.35757	-3.32726
145	-0.000544971			2.37457	-3.32328
146	-0.000311477			2.39159	-3.3196
147	0.000257088			2.40864	-3.31618
148	0.00043532			2.4257	-3.313
149	0.000501276			2.4428	-3.31005
150	0.000742829			2.45991	-3.30729
151	0.000676063			2.47705	-3.30471
152	-0.000313495			2.49421	-3.3023
153	-0.00206554			2.5114	-3.30005
154	-0.00339998			2.52861	-3.29793
155	-0.00307058			2.54584	-3.29594
156	-0.00131052			2.5631	-3.29407
157	0.000783931			2.58038	-3.29231
158	0.00236671			2.59768	-3.29065
159	0.00292951			2.61501	-3.28909
160	0.00245319			2.63236	-3.28761
161	0.00203905			2.64974	-3.28621
162	0.00287865			2.66714	-3.28488
163	0.00477012			2.68456	-3.28363
164	0.00657077			2.70201	-3.28244
165	0.00717775			2.71948	-3.28131
166	0.0063218			2.73698	-3.28023
167	0.0043429			2.7545	-3.27921
168	0.001645			2.77204	-3.27824
169	-0.00122986			2.78961	-3.27732
170	-0.00365878			2.8072	-3.27643
171	-0.0051112			2.82482	-3.27559
172	-0.00557458			2.84246	-3.27479
173	-0.00551251			2.86013	-3.27402
174	-0.00561973			2.87782	-3.27329
175	-0.00582096			2.89553	-3.27259
176	-0.00547708			2.91327	-3.27192
177	-0.00412462			2.93103	-3.27127
178	-0.00204673			2.94882	-3.27066
179	-0.000169679			2.96663	-3.27007
180	0.000951384			2.98446	-3.2695
181	0.00129973			3.00232	-3.26896
182	0.00125999			3.02021	-3.26844
183	0.00126476			3.03812	-3.26793
184	0.00168175			3.05605	-3.26745
185	0.00244598			3.07401	-3.26699
186	0.00306759			3.09199	-3.26654
187	0.00294546			3.11	-3.26611
188	0.00216408			3.12804	-3.2657
189	0.0014591			3.14609	-3.2653
190	0.00141292			3.16418	-3.26492
191	0.002966
192	0.00846108
193	0.0229995
194	0.0534253
195	0.10604
196	0.184649
197	0.288731
198	0.412364
199	0.544684
200	0.672895
201	0.786051
202	0.877352
203	0.944292
204	0.986931
205	1.00566
206	0.998952
207	0.963106
208	0.895518
209	0.798418
210	0.679718
211	0.551821
212	0.42883
213	0.322354
214	0.238287
215	0.175927
216	0.130532
217	0.096756
218	0.0704353
219	0.0492421
220	0.032763
221	0.0211803
222	0.0136846
223	0.00891336
224	0.005732
225	0.00334377
226	0.00132427
227	-0.00064693
228	-0.00244042
229	-0.00329921
230	-0.00229173
231	7.13666e-05
232	0.00244736
233	0.00386063
234	0.00432251
235	0.00427295
236	0.00400861
237	0.00388938
238	0.00426434
239	0.00493152
240	0.00562171
241	0.00635897
242	0.00672687
243	0.00592645
244	0.00382601
245	0.00100607
246	-0.001341
247	-0.00235931
248	-0.00205049
249	-0.00143495
250	-0.00171105
251	-0.00309696
252	-0.0047344
253	-0.00563997
254	-0.00542338
255	-0.0038712
256	-0.00138594
257	0.000922598
258	0.00186464
259	0.00110866
260	-0.00058005
261	-0.00174975
262	-0.00147167
263	-0.000289421
264	0.000821006
265	0.000974613
266	-0.000539841
267	-0.00363961
268	-0.00657855
269	-0.00731793
270	-0.00560675
271	-0.00290708
272	-0.000782356
273	0.000240856
274	9.22522e-05
275	-0.000698268
276	-0.00131187
277	-0.000906663
278	0.000778226
279	0.00304898
280	0.00455159
281	0.00399676
282	0.00160091
283	-0.00111925
284	-0.00273329
285	-0.00273628
286	-0.00168148
287	-0.000876291
288	-0.00143331
289	-0.00352155
290	-0.00644283
291	-0.0088466
292	-0.0098993
293	-0.00954458
294	-0.0080958
295	-0.00617288
296	-0.00424203
297	-0.00262347
298	-0.00134638
299	1.63777e-05
300	0.00199877
301	0.00427247
302	0.00615877
303	0.00712898
304	0.00720639
305	0.00690191
306	0.00623704
307	0.00506533
308	0.00382733
309	0.00339159
310	0.00375938
311	0.00415271
312	0.00381356
313	0.00216751
314	-0.000142011
315	-0.00197386
316	-0.0024811
317	-0.00156049
318	-6.88694e-05
319	0.00096199
320	0.00136833
321	0.00214232
322	0.00611264
323	0.0186819
324	0.0468407
325	0.0980156
326	0.17672
327	0.281624
328	0.405381
329	0.536904
330	0.664375
331	0.77764
332	0.870285
333	0.939815
334	0.985746
335	1.00715
336	1.00145
337	0.965836
338	0.899515
339	0.805494
340	0.691395
341	0.568425
342	0.448717
343	0.342372
344	0.25541
345	0.189136
346	0.141043
347	0.106439
348	0.0803741
349	0.0591963
350	0.0415714
351	0.0277915
352	0.0177653
353	0.0107598
354	0.00631089
355	0.00430605
356	0.00443049
357	0.0055928
358	0.00654786
359	0.00686558
360	0.00694642
361	0.00752131
362	0.00901649
363	0.0108701
364	0.0120549
365	0.0118017
366	0.00969525
367	0.00614912
368	0.00254357
369	0.000293412
370	-0.000170453
371	0.000744694
372	0.00182929
373	0.00145709
374	-0.000757576
375	-0.00393124
376	-0.00659048
377	-0.00765261
378	-0.00736142
379	-0.00625094
380	-0.00503161
381	-0.00403468
382	-0.00320635
383	-0.00221097
384	-0.000918745
385	0.000533921
386	0.00210018
387	0.00384797
388	0.00574955
389	0.00710566
390	0.00718646
391	0.00625817
392	0.00535026
393	0.00465713
394	0.00339911
395	0.00120487
396	-0.00151102
397	-0.00349189
398	-0.00372065
399	-0.0022049
400	-7.03496e-05
401	0.00146759
402	0.00195023
403	0.00185206
404	0.00199027
405	0.00257552
406	0.00340486
407	0.00417215
408	0.00486791
409	0.00550628
410	0.00593011
411	0.00569856
412	0.00442593
413	0.00232842
414	0.000162132
415	-0.0011492
416	-0.00148942
417	-0.00171195
418	-0.00235518
419	-0.00301209
420	-0.00339678
421	-0.00350508
422	-0.00377062
423	-0.00426312
424	-0.00430807
425	-0.00327236
426	-0.00153045
427	-7.54124e-05
428	0.000590223
429	0.000320366
430	-0.000574981
431	-0.00148884
432	-0.00186411
433	-0.00161296
434	-0.0011706
435	-0.00104007
436	-0.00133676
437	-0.00182632
438	-0.00223854
439	-0.00210503
440	-0.000907501
441	0.00187627
442	0.00779406
443	0.0203591
444	0.0448318
445	0.0873428
446	0.153436
447	0.244585
448	0.356465
449	0.479954
450	0.603542
451	0.716649
452	0.812231
453	0.887083
454	0.939884
455	0.969957
456	0.975604
457	0.954066
458	0.903066
459	0.822795
460	0.718693
461	0.601262
462	0.482861
463	0.374595
464	0.283809
465	0.212259
466	0.157355
467	0.114882
468	0.0810486
469	0.0541047
470	0.0336143
471	0.0189427
472	0.00916968
473	0.0036507
474	0.00134162
475	0.000571589
476	8.16509e-05
477	-0.000473347
478	-0.000482423
479	0.000306981
480	0.00149582
481	0.00269227
482	0.00337231
483	0.00309752
484	0.00176049
485	-0.000166458
486	-0.00211046
487	-0.00364419
488	-0.00497205
489	-0.00614292
490	-0.00647243
491	-0.00535616
492	-0.00341334
493	-0.00154417
494	-0.000291511
495	0.00038251
496	0.000817706
497	0.00120878
498	0.00182779
499	0.00271834
500	0.00329606
501	0.00325816
502	0.00292937
503	0.00274478
504	0.00276595
505	0.00274093
506	0.0025035
507	0.00233399
508	0.0023386
509	0.0021824
510	0.00186061
511	0.00151638
512	0.00120453
513	0.000967851
514	0.000539645
515	-0.00049506
516	-0.00230401
517	-0.00460907
518	-0.00671382
519	-0.00738969
520	-0.00607105
521	-0.00330857
522	-0.000421366
523	0.00127211
524	0.00118543
525	-0.000131507
526	-0.00140373
527	-0.00130818
528	0.000489112
529	0.00258936
530	0.00332186
531	0.00233595
532	0.000416642
533	-0.00117827
534	-0.00155101
535	-0.000680109
536	0.000739834
537	0.00200593
538	0.00258242
539	0.00246806
540	0.00212088
541	0.00197704
542	0.00216852
543	0.00273801
544	0.00337185
545	0.00353758
546	0.00268204
547	0.000893868
548	-0.000652137
549	-0.000761778
550	0.000495548
551	0.00211266
552	0.00269506
553	0.00165054
554	-0.000265754
555	-0.00189264
556	-0.00281225
557	-0.00321459
558	-0.00325969
559	-0.00323706
560	-0.00313192
561	-0.00260484
562	-0.00180083
563	-0.00123922
564	-0.00112117
565	-0.00125416
566	-0.00154176
567	-0.0018382
568	-0.00190926
569	-0.00165672
570	-0.00122539
571	-0.000502301
572	0.000809045
573	0.00404807
574	0.0127952
575	0.0331456
576	0.0720872
577	0.134915
578	0.222955
579	0.331768
580	0.452075
581	0.572947
582	0.684795
583	0.781123
584	0.85861
585	0.916215
586	0.952675
587	0.965168
588	0.949848
589	0.903789
590	0.827643
591	0.727433
592	0.613789
593	0.498898
594	0.393396
595	0.304049
596	0.232373
597	0.17576
598	0.130531
599	0.0943955
600	0.066678
601	0.0471492
602	0.0347131
603	0.0271145
604	0.0219278
605	0.0174949
606	0.0129188
607	0.00845282
608	0.00515455
609	0.00368877
610	0.00380656
611	0.00456652
612	0.0047912
613	0.00415451
614	0.00269111
615	0.00109707
616	0.000497988
617	0.00141012
618	0.00318214
619	0.00445889
620	0.004212
621	0.00259644
622	0.0006425
623	-0.000778024
624	-0.00119299
625	-0.000464032
626	0.000553183
627	0.00061642
628	-0.000730847
629	-0.00295981
630	-0.00493248
631	-0.00594025
632	-0.00608733
633	-0.00550235
634	-0.00433708
635	-0.00328163
636	-0.00312021
637	-0.00427312
638	-0.00644714
639	-0.00856256
640	-0.00926583
641	-0.00799958
642	-0.00522956
643	-0.00234465
644	-0.00074863
645	-0.000725822
646	-0.00151917
647	-0.00209795
648	-0.00190825
649	-0.000831082
650	0.000753994
651	0.00234968
652	0.00351881
653	0.00385534
654	0.00326809
655	0.00197975
656	0.000680442
657	0.000174229
658	0.000821041
659	0.00210425
660	0.00326272
661	0.003647
662	0.00291479
663	0.00171403
664	0.00115496
665	0.00173884
666	0.002943
667	0.0039838
668	0.00462512
669	0.00531188
670	0.00614525
671	0.00637992
672	0.00534153
673	0.00300352
674	0.000184365
675	-0.00209783
676	-0.00320193
677	-0.00297606
678	-0.00199109
679	-0.00138528
680	-0.00178738
681	-0.00278266
682	-0.00379862
683	-0.00438288
684	-0.00363549
685	-0.000458201
686	0.0048382
687	0.00982916
688	0.0118363
689	0.0104199
690	0.00738546
691	0.00474433
692	0.00352355
693	0.00371198
694	0.00489256
695	0.00716399
696	0.0117351
697	0.0216305
698	0.0422575
699	0.0801592
700	0.14025
701	0.223758
702	0.327322
703	0.443146
704	0.560641
705	0.670199
706	0.765746
707	0.844312
708	0.904454
709	0.944416
710	0.961355
711	0.951497
712	0.912015
713	0.843527
714	0.751227
715	0.64441
716	0.534631
717	0.432115
718	0.343266
719	0.270139
720	0.211195
721	0.163137
722	0.123091
723	0.0900255
724	0.0641761
725	0.0455728
726	0.0334592
727	0.0262507
728	0.0218523
729	0.018388
730	0.0147938
731	0.0109158
732	0.00742567
733	0.0053165
734	0.0051345
735	0.00616582
736	0.00732745
737	0.00733828
738	0.00558576
739	0.00268979
740	-0.00038193
741	-0.00300757
742	-0.00498059
743	-0.00654888
744	-0.00783969
745	-0.00888496
746	-0.00981266
747	-0.0105025
748	-0.0104486
749	-0.0091814
750	-0.00644904
751	-0.00275991
752	0.000852459
753	0.00363533
754	0.00551925
755	0.00679425
756	0.00788654
757	0.00879401
758	0.00912218
759	0.00852533
760	0.00718178
761	0.00529891
762	0.00315256
763	0.00123081
764	0.000109775
765	5.66777e-05
766	0.000833486
767	0.00158322
768	0.00162296
769	0.00102122
770	-4.84434e-06
771	-0.000983846
772	-0.00169159
773	-0.00231354
774	-0.00285942
775	-0.00308286
776	-0.00297473
777	-0.00285976
778	-0.00291893
779	-0.0031554
780	-0.0034226
781	-0.00341518
782	-0.00277328
783	-0.00158244
784	-0.000428197
785	-0.000256176
786	-0.00118141
787	-0.00268109
788	-0.00410658
789	-0.00483782
790	-0.00496204
791	-0.00485339
792	-0.00461814
793	-0.00428453
794	-0.00372236
795	-0.00256317
796	-0.000897837
797	0.000726882
798	0.0019529
799	0.00288471
800	0.00376009
801	0.00460732
802	0.00525662
803	0.00568093
804	0.00583808
805	0.00531561
806	0.00408855
807	0.00259969
808	0.00113951
809	-5.32985e-05
810	-0.000836351
811	-0.00132917
812	-0.00176097
813	-0.00219123
814	-0.00280522
815	-0.00345965
816	-0.00381106
817	-0.00357109
818	-0.00204299
819	0.00188307
820	0.0105412
821	0.0285337
822	0.0614815
823	0.114116
824	0.188206
825	0.281143
826	0.3865
827	0.496195
828	0.602593
829	0.699495
830	0.782362
831	0.848111
832	0.894464
833	0.919383
834	0.920675
835	0.896192
836	0.84496
837	0.769275
838	0.676304
839	0.576174
840	0.478564
841	0.390762
842	0.316201
843	0.254804
844	0.204546
845	0.162931
846	0.128026
847	0.0983538
848	0.0734437
849	0.0539689
850	0.0404374
851	0.0320408
852	0.0269713
853	0.0234432
854	0.02006
855	0.0165411
856	0.0134777
857	0.0113867
858	0.0103303
859	0.00984449
860	0.00930961
861	0.00846001
862	0.00737365
863	0.00606178
864	0.00464497
865	0.00351819
866	0.00289927
867	0.00269913
868	0.00287372
869	0.00368487
870	0.00496722
871	0.00591991
872	0.00520165
873	0.00274777
874	0.000117158
875	-0.00136887
876	-0.00160839
877	-0.00147876
878	-0.00172981
879	-0.00253892
880	-0.00370319
881	-0.00464132
882	-0.00462693
883	-0.00351669
884	-0.00205033
885	-0.000570404
886	0.00104958
887	0.002538
888	0.00306548
889	0.00238054
890	0.00103026
891	-0.000110251
892	-0.000587999
893	-0.00112989
894	-0.00234441
895	-0.00392489
896	-0.00492105
897	-0.00475245
898	-0.00365451
899	-0.00204889
900	-0.000511244
901	0.000497253
902	0.00116768
903	0.00204799
904	0.00331167
905	0.00460135
906	0.00514528
907	0.00426315
908	0.00179146
909	-0.00131788
910	-0.00346946
911	-0.00409065
912	-0.00366997
913	-0.00328637
914	-0.00386302
915	-0.00536725
916	-0.00685145
917	-0.00711133
918	-0.00556317
919	-0.00257314
920	0.00091037
921	0.00396501
922	0.00583112
923	0.00632737
924	0.00556054
925	0.00407108
926	0.00302529
927	0.00309569
928	0.00354631
929	0.0031518
930	0.00172036
931	5.46065e-05
932	-0.00102528
933	-0.00134847
934	-0.00117862
935	-0.000945248
936	-0.00112589
937	-0.00159412
938	-0.00181295
939	-0.00157235
940	-0.00100342
941	0.000211188
942	0.00305365
943	0.0100347
944	0.0256374
945	0.0547903
946	0.101021
947	0.165425
948	0.246155
949	0.338383
950	0.435398
951	0.530788
952	0.619905
953	0.699158
954	0.765613
955	0.816448
956	0.84805
957	0.856747
958	0.840507
959	0.799972
960	0.738757
961	0.663239
962	0.58076
963	0.498236
964	0.421038
965	0.352222
966	0.292735
967	0.242274
968	0.200251
969	0.166133
970	0.13905
971	0.1176
972	0.100228
973	0.0857925
974	0.0735051
975	0.0627901
976	0.0533429
977	0.0451746
978	0.0380976
979	0.0317772
980	0.0260731
981	0.0211674
982	0.0172602
983	0.0141375
984	0.0117346
985	0.0100754
986	0.0087125
987	0.007349
988	0.00634429
989	0.00620822
990	0.00700631
991	0.00823812
992	0.00894982
993	0.00811626
994	0.00555055
995	0.00210745
996	-0.00101022
997	-0.00300823
998	-0.00376929
999	-0.0033068
1000	-0.0018025
1001	-0.000229602
1002	0.000315955
1003	-0.000865965
1004	-0.00326665
1005	-0.00526166
1006	-0.00550341
1007	-0.00430395
1008	-0.00275237
1009	-0.00171735
1010	-0.00153905
1011	-0.00218642
1012	-0.00390448
1013	-0.00637463
1014	-0.00891776
1015	-0.0108037
1016	-0.011248
1017	-0.00993447
1018	-0.00761708
1019	-0.00527881
1020	-0.00319889
1021	-0.0013741
1022	0.000254384
1023	0.00168102
1024	0.0027719
1025	0.00335039
1026	0.00355427
1027	0.00384875
1028	0.00447872
1029	0.00506183
1030	0.00488241
1031	0.00405723
1032	0.0031588
1033	0.00235836
1034	0.00150433
1035	0.000553601
1036	4.44164e-05
1037	0.000658137
1038	0.00219987
1039	0.00365905
1040	0.00406592
1041	0.00350005
1042	0.00282605
1043	0.00253124
1044	0.00257894
1045	0.0027012
1046	0.00245149
1047	0.0013336
1048	-0.000317341
1049	-0.00160693
1050	-0.00199241
1051	-0.00188089
1052	-0.00214477
1053	-0.00299762
1054	-0.00384459
1055	-0.00388793
1056	-0.00279774
1057	-0.000548314
1058	0.00256423
1059	0.00586276
1060	0.00845093
1061	0.00899802
1062	0.00746914
1063	0.00530771
1064	0.0039609
1065	0.00427971
1066	0.00692734
1067	0.0121549
1068	0.0204297
1069	0.0333831
1070	0.0548332
1071	0.0901414
1072	0.143066
1073	0.213007
1074	0.295055
1075	0.382281
1076	0.46844
1077	0.549107
1078	0.621357
1079	0.683164
1080	0.732637
1081	0.767306
1082	0.784003
1083	0.780696
1084	0.757404
1085	0.71595
1086	0.660278
1087	0.59598
1088	0.529518
1089	0.466055
1090	0.407946
1091	0.355453
1092	0.308428
1093	0.267055
1094	0.231486
1095	0.201526
1096	0.176468
1097	0.155174
1098	0.136334
1099	0.119283
1100	0.104155
1101	0.0910276
1102	0.0795889
1103	0.0694392
1104	0.0601276
1105	0.0510667
1106	0.04218
1107	0.0340734
1108	0.0271614
1109	0.0209112
1110	0.0143361
1111	0.00745144
1112	0.00140839
1113	-0.00239924
1114	-0.00380824
1115	-0.00374411
1116	-0.00304973
1117	-0.00282214
1118	-0.00314329
1119	-0.00354403
1120	-0.00315807
1121	-0.00163946
1122	0.000469094
1123	0.0028023
1124	0.00533206
1125	0.00774626
1126	0.00915966
1127	0.00891026
1128	0.00782751
1129	0.00718378
1130	0.00730555
1131	0.00744207
1132	0.0066243
1133	0.00459012
1134	0.00153265
1135	-0.00179104
1136	-0.00446042
1137	-0.00617704
1138	-0.00726638
1139	-0.008013
1140	-0.00851789
1141	-0.00866383
1142	-0.00861436
1143	-0.00842601
1144	-0.00757532
1145	-0.005574
1146	-0.00254895
1147	0.00050262
1148	0.00272467
1149	0.00379389
1150	0.00395519
1151	0.00378916
1152	0.00346317
1153	0.0030679
1154	0.0027998
1155	0.0024764
1156	0.00170521
1157	0.00017308
1158	-0.00220979
1159	-0.0048629
1160	-0.00683384
1161	-0.00715253
1162	-0.00566886
1163	-0.00314357
1164	-0.000590831
1165	0.00134188
1166	0.0025847
1167	0.00346004
1168	0.00444391
1169	0.00569151
1170	0.00679761
1171	0.00726983
1172	0.00671309
1173	0.0049117
1174	0.00200017
1175	-0.00146687
1176	-0.00443662
1177	-0.00558027
1178	-0.00445142
1179	-0.00172049
1180	0.00149782
1181	0.00392234
1182	0.00489517
1183	0.00429282
1184	0.00276111
1185	0.00160945
1186	0.00190747
1187	0.00464987
1188	0.0114055
1189	0.0240353
1190	0.0443816
1191	0.0742567
1192	0.115021
1193	0.16698
1194	0.228488
1195	0.29598
1196	0.364797
1197	0.43061
1198	0.490367
1199	0.542486
1200	0.586118
1201	0.619803
1202	0.64068
1203	0.645739
1204	0.633898
1205	0.607331
1206	0.570603
1207	0.528635
1208	0.485683
1209	0.444899
1210	0.407521
1211	0.372927
1212	0.339765
1213	0.307512
1214	0.276941
1215	0.249597
1216	0.226596
1217	0.207695
1218	0.191181
1219	0.174782
1220	0.157141
1221	0.138925
1222	0.121956
1223	0.107783
1224	0.0965202
1225	0.0869509
1226	0.0778996
1227	0.0691533
1228	0.0611384
1229	0.0541989
1230	0.0484923
1231	0.0437495
1232	0.0394805
1233	0.0348868
1234	0.0294467
1235	0.0237713
1236	0.019076
1237	0.0162975
1238	0.015623
1239	0.0165283
1240	0.0179294
1241	0.0182558
1242	0.0161554
1243	0.0121728
1244	0.00842559
1245	0.00656617
1246	0.00684031
1247	0.00806463
1248	0.00876387
1249	0.00797229
1250	0.00542886
1251	0.00167927
1252	-0.00225865
1253	-0.005331
1254	-0.00679501
1255	-0.00609974
1256	-0.00306659
1257	0.000668741
1258	0.00344775
1259	0.0041867
1260	0.00345833
1261	0.00299417
1262	0.00354512
1263	0.00443345
1264	0.00460099
1265	0.0036819
1266	0.0023315
1267	0.00115902
1268	0.000536501
1269	0.000421429
1270	0.000328465
1271	-0.000464905
1272	-0.0022459
1273	-0.00426489
1274	-0.00568593
1275	-0.00630295
1276	-0.00583515
1277	-0.00389509
1278	-0.000641516
1279	0.0025434
1280	0.00383291
1281	0.00267234
1282	0.000250201
1283	-0.00161481
1284	-0.00208926
1285	-0.00172232
1286	-0.00117485
1287	-0.000684466
1288	-0.000499158
1289	-0.000687604
1290	-0.00096336
1291	-0.000809421
1292	-0.000315833
1293	0.000131519
1294	0.00070924
1295	0.00151203
1296	0.00212451
1297	0.00220708
1298	0.00186554
1299	0.00152061
1300	0.00155898
1301	0.0016822
1302	0.00113863
1303	-0.000636178
1304	-0.00326388
1305	-0.00556675
1306	-0.00647488
1307	-0.00525481
1308	-0.000993665
1309	0.00823553
1310	0.0245745
1311	0.0492413
1312	0.0819304
1313	0.121249
1314	0.165368
1315	0.211982
1316	0.258175
1317	0.301459
1318	0.340406
1319	0.373909
1320	0.400647
1321	0.41914
1322	0.428334
1323	0.428075
1324	0.418561
1325	0.400676
1326	0.376478
1327	0.348734
1328	0.32038
1329	0.293952
1330	0.270705
1331	0.250878
1332	0.23356
1333	0.21683
1334	0.199886
1335	0.183381
1336	0.168489
1337	0.156021
1338	0.145938
1339	0.137756
1340	0.131213
1341	0.126051
1342	0.121324
1343	0.116434
1344	0.111367
1345	0.10673
1346	0.103611
1347	0.10214
1348	0.101044
1349	0.0988653
1350	0.094618
1351	0.0886044
1352	0.0824504
1353	0.0773379
1354	0.073448
1355	0.0705247
1356	0.0682706
1357	0.066373
1358	0.0644437
1359	0.0618754
1360	0.0586984
1361	0.0558864
1362	0.054378
1363	0.0541337
1364	0.0546685
1365	0.0554576
1366	0.0556845
1367	0.0546432
1368	0.0520542
1369	0.0483171
1370	0.0441962
1371	0.040516
1372	0.0378885
1373	0.0365451
1374	0.0364971
1375	0.0370383
1376	0.0369988
1377	0.0355496
1378	0.0327612
1379	0.0297209
1380	0.027527
1381	0.026786
1382	0.0275639
1383	0.0291353
1384	0.029875
1385	0.028818
1386	0.026401
1387	0.0235768
1388	0.0211723
1389	0.0198188
1390	0.0195265
1391	0.0198959
1392	0.0206496
1393	0.0210529
1394	0.0203491
1395	0.018485
1396	0.0161075
1397	0.0141521
1398	0.0131671
1399	0.0129849
1400	0.0130726
1401	0.0129122
1402	0.0122609
1403	0.0111451
1404	0.0098588
1405	0.00860922
1406	0.00755798
1407	0.00660821
1408	0.0056749
1409	0.00479233
1410	0.00423482
1411	0.0040804
1412	0.00406917
1413	0.00387961
1414	0.00337849
1415	0.00241944
1416	0.00109629
1417	6.20889e-05
1418	0.000125504
1419	-0.000358479
1420	-4.66782e-05
1421	0.000164759
1422	-1.06107e-05
1423	-0.000905138
1424	-0.0020455
1425	-0.00288654
1426	-0.00384729
1427	-0.00458948
1428	-0.00513131
1429	-0.0054498
1430	-0.00545521
1431	-0.00501565
1432	-0.00369953
1433	-0.00042187
1434	0.00619912
1435	0.0175641
1436	0.0339498
1437	0.0541889
1438	0.0762256
1439	0.0980412
1440	0.118147
1441	0.135758
1442	0.150641
1443	0.162277
1444	0.169788
1445	0.172789
1446	0.171775
1447	0.167237
1448	0.159126
1449	0.147646
1450	0.134072
1451	0.11998
1452	0.106637
1453	0.0951106
1454	0.0857606
1455	0.0783492
1456	0.0725106
1457	0.0677753
1458	0.0639867
1459	0.0607464
1460	0.057235
1461	0.0531881
1462	0.0493432
1463	0.0466282
1464	0.0454078
1465	0.0450876
1466	0.0445453
1467	0.043141
1468	0.041122
1469	0.0386965
1470	0.0360447
1471	0.0333119
1472	0.0306422
1473	0.0284664
1474	0.0270045
1475	0.0259935
1476	0.0252955
1477	0.0248216
1478	0.0243617
1479	0.0236285
1480	0.0224364
1481	0.0209777
1482	0.0193969
1483	0.0172843
1484	0.0147153
1485	0.0123261
1486	0.0103552
1487	0.00796505
1488	0.00452766
1489	0.000480005
1490	-0.00324604
1491	-0.00580983
1492	-0.00667545
1493	-0.00600334
1494	-0.00421414
1495	-0.00223878
1496	-0.000663869
1497	0.000547976
1498	0.00215385
1499	0.00463418
1500	0.00734542
1501	0.00924251
1502	0.0097183
1503	0.00886958
1504	0.00737703
1505	0.00593422
1506	0.00467033
1507	0.00337241
1508	0.0018899
1509	0.000593312
1510	-0.000386541
1511	-0.00165929
1512	-0.00354683
1513	-0.00559647
1514	-0.0069538
1515	-0.00694312
1516	-0.00559774
1517	-0.00373946
1518	-0.00225279
1519	-0.00147261
1520	-0.00119291
1521	-0.000978971
1522	-0.000936941
1523	-0.00159849
1524	-0.00304385
1525	-0.00425194
1526	-0.00393658
1527	-0.00218887
1528	-0.000597414
1529	-0.000928853
1530	-0.00325904
1531	-0.00610929
1532	-0.00796428
1533	-0.00792893
1534	-0.00593891
1535	-0.00274903
1536	0.00076431
1537	0.00342626
1538	0.00429388
1539	0.00366456
1540	0.00268878
1541	0.0026808
1542	0.00435808
1543	0.0070011
1544	0.00858663
1545	0.0074053
1546	0.00377295
1547	-0.000522091
1548	-0.00359319
1549	-0.00473755
1550	-0.00462595
1551	-0.00426724
1552	-0.00440282
1553	-0.00569604
1554	-0.00716616
1555	-0.00759032
1556	-0.00604999
1557	-0.00193597
1558	0.00436116
1559	0.0121653
1560	0.0212735
1561	0.0316365
1562	0.043414
1563	0.0571118
1564	0.0724064
1565	0.0875079
1566	0.100061
1567	0.108606
1568	0.113006
1569	0.114098
1570	0.112909
1571	0.109821
1572	0.104798
1573	0.0970128
1574	0.0858004
1575	0.0716272
1576	0.056089
1577	0.0415884
1578	0.0302166
1579	0.0225717
1580	0.0177595
1581	0.0143037
1582	0.0109637
1583	0.00724344
1584	0.00354583
1585	0.000411341
1586	-0.00158043
1587	-0.00199901
1588	-0.00075663
1589	0.00146028
1590	0.00359624
1591	0.00460754
1592	0.00425136
1593	0.00300009
1594	0.00177145
1595	0.00159673
1596	0.00275805
1597	0.00463752
1598	0.00603754
1599	0.00578212
1600	0.003739
1601	0.000608838
1602	-0.00269471
1603	-0.00521392
1604	-0.00607751
1605	-0.00546547
1606	-0.00388375
1607	-0.00229903
1608	-0.0014521
1609	-0.00160904
1610	-0.00236636
1611	-0.00321015
1612	-0.00340997
1613	-0.0026522
1614	-0.00133749
1615	-1.7279e-05
1616	0.00098056
1617	0.00145104
1618	0.00152029
1619	0.00170481
1620	0.00235463
1621	0.00354246
1622	0.00477813
1623	0.00550875
1624	0.0057976
1625	0.00578835
1626	0.00501888
1627	0.00325469
1628	0.000955613
1629	-0.00110805
1630	-0.00249044
1631	-0.00323802
1632	-0.0035345
1633	-0.003536
1634	-0.00342607
1635	-0.00358507
1636	-0.00401913
1637	-0.00384435
1638	-0.0025687
1639	-0.00031731
1640	0.00233553
1641	0.00456973
1642	0.00576916
1643	0.00562712
1644	0.00441089
1645	0.0029726
1646	0.00204194
1647	0.00182356
1648	0.00200061
1649	0.00242209
1650	0.00302873
1651	0.00388019
1652	0.00463464
1653	0.00490898
1654	0.00486956
1655	0.00459515
1656	0.00363417
1657	0.00167903
1658	-0.00078758
1659	-0.00278477
1660	-0.00345
1661	-0.00291425
1662	-0.00210628
1663	-0.00214119
1664	-0.00343339
1665	-0.00499959
1666	-0.00567561
1667	-0.00506768
1668	-0.00378575
1669	-0.00260699
1670	-0.00187121
1671	-0.0013486
1672	-0.000624601
1673	2.99628e-05
1674	0.000543987
1675	0.000971811
1676	0.00107347
1677	0.000998565
1678	0.000464297
1679	-0.000632812
1680	-0.00201198
1681	-0.00270325
1682	-0.00152233
1683	0.00197845
1684	0.00725716
1685	0.0140727
1686	0.0234526
1687	0.0367473
1688	0.0539272
1689	0.0728964
1690	0.090779
1691	0.10533
1692	0.11617
1693	0.123605
1694	0.127574
1695	0.127827
1696	0.123738
1697	0.114629
1698	0.100585
1699	0.0828161
1700	0.0630977
1701	0.0431642
1702	0.0248619
1703	0.00977506
1704	-0.0014597
1705	-0.00931645
1706	-0.0147155
1707	-0.0181256
1708	-0.0196985
1709	-0.019729
1710	-0.018688
1711	-0.0170956
1712	-0.0150992
1713	-0.0124528
1714	-0.0091307
1715	-0.00550616
1716	-0.0021628
1717	0.000362488
1718	0.00182245
1719	0.00237172
1720	0.00270662
1721	0.00342316
1722	0.00465061
1723	0.00627737
1724	0.00791307
1725	0.00863009
1726	0.00753568
1727	0.00499213
1728	0.00260201
1729	0.00172481
1730	0.00238552
1731	0.00353037
1732	0.00406302
1733	0.00362581
1734	0.002436
1735	0.00118625
1736	0.000390974
1737	0.000376102
1738	0.000979068
1739	0.00196048
1740	0.00333868
1741	0.00494436
1742	0.00634197
1743	0.00665001
1744	0.00551269
1745	0.00343355
1746	0.00115055
1747	-0.000745189
1748	-0.00185165
1749	-0.00197273
1750	-0.00131687
1751	-0.000836629
1752	-0.00154669
1753	-0.00328826
1754	-0.00479581
1755	-0.00486916
1756	-0.00333066
1757	-0.000763383
1758	0.00187193
1759	0.00336398
1760	0.00328558
1761	0.00224908
1762	0.00141831
1763	0.00121708
1764	0.00136019
1765	0.00162265
1766	0.0017787
1767	0.00157508
1768	0.00109914
1769	0.000791727
1770	0.00123789
1771	0.0023151
1772	0.00334146
1773	0.00373834
1774	0.00326772
1775	0.00222184
1776	0.00112176
1777	0.000354052
1778	-7.66107e-05
1779	-0.000547991
1780	-0.00198232
1781	-0.00494195
1782	-0.00826888
1783	-0.010394
1784	-0.0107485
1785	-0.00965951
1786	-0.00774044
1787	-0.006006
1788	-0.00517697
1789	-0.00530463
1790	-0.00563096
1791	-0.00533074
1792	-0.00446712
1793	-0.00350211
1794	-0.00287313
1795	-0.00310393
1796	-0.00446021
1797	-0.00672718
1798	-0.00939643
1799	-0.0117506
1800	-0.0129486
1801	-0.0128157
1802	-0.0112529
1803	-0.00779319
1804	-0.00192089
1805	0.00690444
1806	0.0190604
1807	0.0342278
1808	0.0511318
1809	0.0681198
1810	0.0838893
1811	0.0979128
1812	0.109783
1813	0.118932
1814	0.124841
1815	0.127368
1816	0.126529
1817	0.12169
1818	0.112153
1819	0.0984578
1820	0.0826294
1821	0.0670504
1822	0.0536273
1823	0.0435908
1824	0.0368859
1825	0.03243
1826	0.0289885
1827	0.025969
1828	0.0236333
1829	0.0223672
1830	0.0218532
1831	0.0215248
1832	0.0211191
1833	0.0206837
1834	0.0202345
1835	0.0192778
1836	0.0173112
1837	0.0142942
1838	0.0105082
1839	0.00648469
1840	0.0033664
1841	0.002249
1842	0.00306452
1843	0.00471341
1844	0.00579685
1845	0.00560629
1846	0.00443353
1847	0.00291355
1848	0.00148474
1849	0.000715616
1850	0.000988393
1851	0.00167752
1852	0.00213892
1853	0.00185595
1854	0.000579236
1855	-0.00108621
1856	-0.00203648
1857	-0.00155051
1858	0.000130996
1859	0.00175911
1860	0.00184211
1861	0.000427694
1862	-0.00178072
1863	-0.00371195
1864	-0.00459412
1865	-0.00439965
1866	-0.00344036
1867	-0.00227147
1868	-0.00157105
1869	-0.00165495
1870	-0.00197842
1871	-0.00194317
1872	-0.000886191
1873	0.00152064
1874	0.00458416
1875	0.006774
1876	0.00727307
1877	0.00623728
1878	0.00415549
1879	0.00141506
1880	-0.00146428
1881	-0.00365565
1882	-0.00427684
1883	-0.00339965
1884	-0.00200497
1885	-0.00122119
1886	-0.00157159
1887	-0.00286317
1888	-0.00419381
1889	-0.00421823
1890	-0.0021045
1891	0.00117756
1892	0.00385981
1893	0.0049302
1894	0.00450669
1895	0.00307724
1896	0.00128687
1897	-7.60173e-05
1898	-0.000482392
1899	-0.000228735
1900	5.31483e-06
1901	-0.000323023
1902	-0.00111903
1903	-0.00165584
1904	-0.0014992
1905	-0.000741253
1906	0.000254072
1907	0.000917901
1908	0.000691698
1909	-8.42716e-05
1910	-0.000332203
1911	0.000490901
1912	0.00184065
1913	0.0028041
1914	0.00286241
1915	0.00209596
1916	0.000902832
1917	-0.000320985
1918	-0.00136079
1919	-0.00193719
1920	-0.00179027
1921	-0.00104919
1922	-0.000580048
1923	-0.000680766
1924	-0.00116501
1925	-0.00166425
1926	-0.00197638
1927	-0.00212128
1928	-0.00209528
1929	-0.00175705
1930	-0.000200679
1931	0.00390325
1932	0.0116672
1933	0.0231732
1934	0.0373187
1935	0.0523911
1936	0.067235
1937	0.0816302
1938	0.0950657
1939	0.106155
1940	0.113989
1941	0.118593
1942	0.11993
1943	0.117547
1944	0.111126
1945	0.101092
1946	0.0885533
1947	0.0746391
1948	0.0607252
1949	0.0483427
1950	0.038529
1951	0.0317895
1952	0.0278182
1953	0.0254947
1954	0.023686
1955	0.0217742
1956	0.0196956
1957	0.0179111
1958	0.0167642
1959	0.0158566
1960	0.0143685
1961	0.0118599
1962	0.00867492
1963	0.0059572
1964	0.00439776
1965	0.0039408
1966	0.00435269
1967	0.00538622
1968	0.00713724
1969	0.00951151
1970	0.0113228
1971	0.01176
1972	0.0115532
1973	0.0121979
1974	0.0143065
1975	0.0171313
1976	0.0188946
1977	0.0184598
1978	0.0161485
1979	0.0127544
1980	0.00932241
1981	0.00675407
1982	0.0052794
1983	0.0045517
1984	0.00416967
1985	0.00395573
1986	0.00348704
1987	0.0019067
1988	-0.00115577
1989	-0.00388364
1990	-0.00460068
1991	-0.00321245
1992	-0.00101212
1993	0.000506016
1994	0.000755978
1995	0.000123992
1996	-0.000882697
1997	-0.00214123
[truncated: 543 more rows]

## Sheet: Fig S12B
Fig S12B
Time (s)	Corrected Heat Rate (µJ/s)	Mole Ratio	Enthalpy (kJ/mol)
0	-0.0179831	0.111111	-8.69111
1	-0.017428	0.223457	-5.38552
2	-0.0160848	0.337051	-8.20183
3	-0.0147795	0.451907	-9.16329
4	-0.014266	0.568039	-6.39749
5	-0.0147974	0.685462	-6.48945
6	-0.0161977	0.804189	-5.84863
7	-0.0174563	0.924236	-7.38048
8	-0.017336	1.04562	-4.6668
9	-0.0152256	1.16835	-6.42512
10	-0.0115081	1.29244	-7.24227
11	-0.0076388	1.41791	-6.13374
12	-0.005127	1.54478	-6.41452
13	-0.00432671	1.67305	-6.49909
14	-0.00433208	1.80275	-5.64193
15	-0.00368758
16	-0.00170349
17	0.00117436
18	0.00387737
19	0.00539558
20	0.00535044
21	0.00428156
22	0.00330693
23	0.00296834
24	0.00326282
25	0.00386804
26	0.00444887
27	0.00501819
28	0.00520388
29	0.00491444
30	0.00456204
31	0.00486989
32	0.00617589
33	0.00805457
34	0.00927636
35	0.00915048
36	0.00805818
37	0.00653906
38	0.00489798
39	0.0032591
40	0.00153832
41	-0.000599939
42	-0.00292127
43	-0.00473381
44	-0.00526956
45	-0.00467268
46	-0.00425149
47	-0.00445987
48	-0.00464204
49	-0.00443198
50	-0.00420507
51	-0.00417533
52	-0.00432581
53	-0.00451097
54	-0.0050087
55	-0.00637108
56	-0.00860724
57	-0.0108152
58	-0.0121252
59	-0.0120439
60	-0.0101319
61	-0.00690548
62	-0.00434475
63	-0.00249868
64	-0.00170578
65	-0.00112287
66	-0.000167985
67	0.00115125
68	0.00333041
69	0.00799616
70	0.016912
71	0.0314293
72	0.0519096
73	0.0769129
74	0.103333
75	0.128128
76	0.149654
77	0.1675
78	0.181918
79	0.19321
80	0.201357
81	0.205134
82	0.202276
83	0.191251
84	0.17263
85	0.149066
86	0.124492
87	0.102616
88	0.0855943
89	0.0738642
90	0.0662385
91	0.0603469
92	0.0541951
93	0.0474826
94	0.0409407
95	0.0352739
96	0.0307449
97	0.0274285
98	0.0252149
99	0.0236995
100	0.0223588
101	0.0210567
102	0.0197727
103	0.0182266
104	0.0164831
105	0.0150855
106	0.0146704
107	0.0156798
108	0.0174411
109	0.0185286
110	0.0181079
111	0.0164109
112	0.0140459
113	0.0116305
114	0.00981439
115	0.00925222
116	0.0101949
117	0.0118975
118	0.0133309
119	0.0141274
120	0.0143724
121	0.0143588
122	0.014603
123	0.0151787
124	0.0154812
125	0.0149865
126	0.0133381
127	0.0106152
128	0.00733122
129	0.0039944
130	0.00117939
131	-0.00039585
132	-0.000335816
133	0.00111666
134	0.00288658
135	0.00398952
136	0.00422729
137	0.00384686
138	0.0033591
139	0.0033338
140	0.00394832
141	0.00485563
142	0.00556825
143	0.00559954
144	0.00450382
145	0.00197884
146	-0.00151696
147	-0.00485486
148	-0.00696296
149	-0.00735319
150	-0.00598065
151	-0.00352657
152	-0.0011957
153	-6.65121e-05
154	-0.000545497
155	-0.0022026
156	-0.00385169
157	-0.00420096
158	-0.00278189
159	-0.00016234
160	0.00247251
161	0.00399923
162	0.00415657
163	0.00340987
164	0.00286089
165	0.00314024
166	0.00420125
167	0.00542833
168	0.0063725
169	0.00674185
170	0.00608783
171	0.00455348
172	0.00293896
173	0.0021506
174	0.00243804
175	0.00323168
176	0.00347676
177	0.00290452
178	0.0018376
179	0.000671061
180	-0.000164693
181	-0.000500004
182	-0.000611928
183	-0.00112195
184	-0.00216264
185	-0.00323586
186	-0.00374139
187	-0.00387382
188	-0.00406411
189	-0.00401337
190	-0.00344826
191	-0.00259381
192	-0.00189038
193	-0.00135783
194	-0.00107294
195	-0.00113283
196	-0.00201683
197	-0.00353459
198	-0.00538813
199	-0.00724527
200	-0.00871538
201	-0.00900622
202	-0.00733267
203	-0.00330847
204	0.00387339
205	0.0157605
206	0.0336478
207	0.0571807
208	0.084254
209	0.111874
210	0.137184
211	0.158162
212	0.173817
213	0.184143
214	0.189257
215	0.189187
216	0.183948
217	0.173551
218	0.158061
219	0.137874
220	0.114205
221	0.0895151
222	0.0668214
223	0.0483694
224	0.0348122
225	0.0254994
226	0.0193387
227	0.0153035
228	0.0125732
229	0.0104362
230	0.00816242
231	0.00521194
232	0.00202552
233	-0.000327441
234	-0.00150767
235	-0.00182791
236	-0.00178678
237	-0.00198406
238	-0.00264681
239	-0.00369944
240	-0.00510283
241	-0.0068645
242	-0.00887823
243	-0.0106525
244	-0.0117755
245	-0.0124391
246	-0.0131664
247	-0.0140609
248	-0.0151607
249	-0.0162677
250	-0.0167219
251	-0.016048
252	-0.0146202
253	-0.0132377
254	-0.012524
255	-0.0122284
256	-0.0114028
257	-0.00945837
258	-0.0065709
259	-0.00330723
260	-0.000521205
261	0.000757531
262	-0.000447482
263	-0.00415089
264	-0.00865632
265	-0.0117439
266	-0.012746
267	-0.0119848
268	-0.0100397
269	-0.00781918
270	-0.0062629
271	-0.00534624
272	-0.00439731
273	-0.00253317
274	0.000480716
275	0.00416193
276	0.00809203
277	0.011853
278	0.0143646
279	0.0143312
280	0.0115902
281	0.00762983
282	0.00426616
283	0.00204275
284	0.000471573
285	-0.000474802
286	-0.000404329
287	0.00065084
288	0.00191663
289	0.00249349
290	0.00199132
291	0.000774876
292	-0.000426708
293	-0.000776785
294	4.95619e-05
295	0.00145681
296	0.00231244
297	0.0024134
298	0.00276354
299	0.00407775
300	0.00588505
301	0.00730816
302	0.00837221
303	0.00956245
304	0.0108522
305	0.011523
306	0.0107207
307	0.00846608
308	0.00575245
309	0.00349702
310	0.00223084
311	0.00182838
312	0.00161583
313	0.000826905
314	-0.000778792
315	-0.00222802
316	-0.00263791
317	-0.0020619
318	-0.00100064
319	0.000206778
320	0.00127714
321	0.00170634
322	0.000827687
323	-0.00137231
324	-0.00398629
325	-0.00581578
326	-0.00627488
327	-0.00578681
328	-0.00492558
329	-0.00413053
330	-0.00366872
331	-0.00358773
332	-0.00370896
333	-0.00373479
334	-0.00396862
335	-0.00461182
336	-0.00540359
337	-0.00558763
338	-0.00473573
339	-0.00343327
340	-0.00131937
341	0.00391747
342	0.0151585
343	0.033519
344	0.0576144
345	0.0841935
346	0.109417
347	0.130211
348	0.145255
349	0.155497
350	0.163259
351	0.170023
352	0.174998
353	0.175837
354	0.170462
355	0.158121
356	0.139764
357	0.118761
358	0.100198
359	0.0877265
360	0.0815266
361	0.0790222
362	0.0768318
363	0.0726771
364	0.0661711
365	0.0583601
366	0.0510809
367	0.045816
368	0.042893
369	0.0409283
370	0.0382712
371	0.0345238
372	0.0305071
373	0.0270485
374	0.0244038
375	0.0228413
376	0.0224419
377	0.0229928
378	0.0239258
379	0.0243565
380	0.0236465
381	0.0222723
382	0.0213532
383	0.0213765
384	0.0221758
385	0.0229597
386	0.0228502
387	0.0213659
388	0.0189131
389	0.0164313
390	0.0143849
391	0.0124874
392	0.0105309
393	0.00868602
394	0.00696909
395	0.0048288
396	0.00143347
397	-0.00287648
398	-0.00564071
399	-0.00552426
400	-0.00292851
401	7.30412e-05
402	0.00136362
403	0.00036208
404	-0.00174446
405	-0.00291506
406	-0.00186708
407	0.000906435
408	0.00396754
409	0.00588876
410	0.0061741
411	0.00526149
412	0.00387821
413	0.00290845
414	0.00287778
415	0.00399163
416	0.00583628
417	0.00728557
418	0.00705789
419	0.0047671
420	0.00151822
421	-0.000806779
422	-0.00125484
423	-0.00030211
424	0.000864053
425	0.00153711
426	0.00144908
427	0.000544228
428	-0.000987799
429	-0.0025519
430	-0.00360926
431	-0.00366335
432	-0.00276782
433	-0.00144109
434	-4.72355e-05
435	0.00111344
436	0.00181033
437	0.0018856
438	0.00153034
439	0.00108608
440	0.000633272
441	0.000170421
442	-0.000315895
443	-0.000996261
444	-0.00220326
445	-0.00401952
446	-0.00627283
447	-0.00842644
448	-0.00987483
449	-0.0106835
450	-0.0115296
451	-0.0127115
452	-0.0132541
453	-0.0121827
454	-0.00974337
455	-0.00699329
456	-0.00510129
457	-0.0049625
458	-0.00679409
459	-0.00959255
460	-0.0118073
461	-0.0124375
462	-0.0114005
463	-0.00970683
464	-0.00832946
465	-0.00780863
466	-0.00811358
467	-0.0087536
468	-0.00888733
469	-0.00763333
470	-0.00455505
471	-0.000395461
472	0.00314703
473	0.00492171
474	0.00465796
475	0.00299806
476	0.00108144
477	-0.000461154
478	-0.00147047
479	-0.00204041
480	-0.00241985
481	-0.00334505
482	-0.00498876
483	-0.00710233
484	-0.00912343
485	-0.0106673
486	-0.0113785
487	-0.0109429
488	-0.00964215
489	-0.00831954
490	-0.00778755
491	-0.0079847
492	-0.008218
493	-0.00716238
494	-0.00306261
495	0.00575208
496	0.020535
497	0.0413756
498	0.0666171
499	0.0933558
500	0.118561
501	0.140433
502	0.158652
503	0.173483
504	0.184945
505	0.192496
506	0.195357
507	0.192917
508	0.184916
509	0.17158
510	0.154082
511	0.134512
512	0.115331
513	0.09883
514	0.0863209
515	0.0779943
516	0.0726369
517	0.0684697
518	0.0644341
519	0.0604816
520	0.0567174
521	0.0529181
522	0.04902
523	0.0453087
524	0.0424227
525	0.0405993
526	0.0394584
527	0.0384875
528	0.0372107
529	0.0355427
530	0.0336889
531	0.0315702
532	0.0290007
533	0.0263742
534	0.0241376
535	0.0225447
536	0.0216953
537	0.0212564
538	0.020605
539	0.0193815
540	0.0175823
541	0.0158228
542	0.0147466
543	0.0144174
544	0.0143439
545	0.0139718
546	0.0128002
547	0.0105926
548	0.00730679
549	0.00354943
550	0.00064064
551	-0.000494435
552	9.63427e-05
553	0.00165581
554	0.00309243
555	0.00357431
556	0.0030391
557	0.00237245
558	0.00260973
559	0.0039522
560	0.00532302
561	0.00557141
562	0.00454099
563	0.00280556
564	0.000949288
565	-0.000547101
566	-0.0010691
567	-0.000382042
568	0.000828798
569	0.00149864
570	0.00126827
571	0.00053841
572	6.60271e-05
573	0.000413855
574	0.00171022
575	0.00356364
576	0.00515317
577	0.00568929
578	0.0048916
579	0.00328715
580	0.00195106
581	0.00147579
582	0.00163149
583	0.00194519
584	0.00211101
585	0.00168826
586	0.000527921
587	-0.00104124
588	-0.002505
589	-0.00323329
590	-0.0028247
591	-0.00137494
592	0.000511966
593	0.0019742
594	0.00266108
595	0.00267747
596	0.00207362
597	0.00109898
598	0.000296619
599	-0.000293833
600	-0.00109305
601	-0.00219903
602	-0.00341149
603	-0.00493018
604	-0.00672866
605	-0.00825557
606	-0.00875517
607	-0.00755406
608	-0.00478417
609	-0.00158068
610	0.000596182
611	0.00144852
612	0.0018728
613	0.00281404
614	0.00433543
615	0.00575372
616	0.00626267
617	0.00523956
618	0.00285089
619	-0.000298373
620	-0.0033492
621	-0.00572072
622	-0.00727902
623	-0.00831693
624	-0.00886539
625	-0.0089997
626	-0.00914856
627	-0.00962626
628	-0.0103548
629	-0.0104562
630	-0.00928261
631	-0.00724437
632	-0.00466033
633	-0.000303925
634	0.00790295
635	0.0214764
636	0.0405664
637	0.0633976
638	0.0873586
639	0.109853
640	0.129271
641	0.145548
642	0.158899
643	0.168533
644	0.173451
645	0.172898
646	0.166527
647	0.154615
648	0.137875
649	0.11771
650	0.0963785
651	0.076283
652	0.0590494
653	0.0456715
654	0.0361343
655	0.0296281
656	0.0249104
657	0.0206791
658	0.016428
659	0.0122173
660	0.00803162
661	0.00406297
662	0.000583117
663	-0.002428
664	-0.00529288
665	-0.00828228
666	-0.0114638
667	-0.0144705
668	-0.0167929
669	-0.0180259
670	-0.0182407
671	-0.0176168
672	-0.0164475
673	-0.015075
674	-0.0139462
675	-0.0126195
676	-0.00979688
677	-0.0049497
678	0.0011811
679	0.00739132
680	0.0127381
681	0.0166415
682	0.018806
683	0.0198243
684	0.0207511
685	0.0220663
686	0.0233356
687	0.0233887
688	0.0215438
689	0.0187422
690	0.0164283
691	0.0147469
692	0.0132478
693	0.0119575
694	0.0109134
695	0.00998003
696	0.00900654
697	0.00791907
698	0.00687376
699	0.00616558
700	0.0061542
701	0.0070389
702	0.00801727
703	0.00791592
704	0.00646806
705	0.0045059
706	0.00354299
707	0.00473543
708	0.00769153
709	0.0108614
710	0.0129417
711	0.0133246
712	0.0119554
713	0.00934317
714	0.00654126
715	0.00470283
716	0.0042757
717	0.00495152
718	0.00622893
719	0.00738809
720	0.00762172
721	0.00664777
722	0.00485948
723	0.00332159
724	0.00327934
725	0.00530606
726	0.00852029
727	0.0112877
728	0.0120519
729	0.0103629
730	0.00694619
731	0.00312482
732	0.000256704
733	-0.00133638
734	-0.00212007
735	-0.00247318
736	-0.00259932
737	-0.0029653
738	-0.0037659
739	-0.00446358
740	-0.00403099
741	-0.00208083
742	0.000599223
743	0.00240637
744	0.00220854
745	0.000670305
746	-0.000360626
747	0.000235705
748	0.00207697
749	0.00385985
750	0.00440229
751	0.00315288
752	0.000768226
753	-0.00152674
754	-0.00267293
755	-0.00225531
756	-0.000847672
757	0.000334275
758	0.000412772
759	-0.000688664
760	-0.00263267
761	-0.00479092
762	-0.0059488
763	-0.00607597
764	-0.00553726
765	-0.00515827
766	-0.00510617
767	-0.00479089
768	-0.00349304
769	-0.000803888
770	0.00369218
771	0.0106757
772	0.0212863
773	0.0366599
774	0.0569087
775	0.0806301
776	0.105531
777	0.129038
778	0.148711
779	0.162932
780	0.171489
781	0.175404
782	0.175515
783	0.172086
784	0.164689
785	0.152501
786	0.135362
787	0.114673
788	0.0933886
789	0.0744993
790	0.0596894
791	0.0491459
792	0.0415776
793	0.0356817
794	0.0310545
795	0.0279819
796	0.0263749
797	0.0253373
798	0.0238454
799	0.0215948
800	0.0187042
801	0.0155411
802	0.0129976
803	0.011694
804	0.0116246
805	0.0118275
806	0.0108179
807	0.00799435
808	0.00430164
809	0.00137319
810	2.69595e-05
811	0.000468937
812	0.001829
813	0.00313758
814	0.00331863
815	0.00234084
816	0.00135711
817	0.00164867
818	0.00353884
819	0.00655342
820	0.00986835
821	0.0120455
822	0.0120917
823	0.00997201
824	0.00680143
825	0.00442889
826	0.00367798
827	0.0038783
828	0.00406697
829	0.00363813
830	0.00224196
831	0.000162836
832	-0.00180598
833	-0.00289475
834	-0.00299972
835	-0.00253679
836	-0.00194183
837	-0.00176363
838	-0.00236213
839	-0.00344068
840	-0.00435023
841	-0.00496773
842	-0.00549521
843	-0.00614946
844	-0.00741071
845	-0.00906309
846	-0.0102993
847	-0.0106089
848	-0.0101977
849	-0.00957651
850	-0.00906652
851	-0.00877889
852	-0.00895851
853	-0.00935607
854	-0.00905854
855	-0.00757635
856	-0.00513915
857	-0.00246475
858	-0.000673034
859	-0.00030883
860	-0.000905411
861	-0.00152537
862	-0.00136517
863	1.39065e-05
864	0.00206755
865	0.00353099
866	0.00336201
867	0.00175103
868	-0.000222826
869	-0.00143474
870	-0.00153348
871	-0.000550848
872	0.00125474
873	0.00290885
874	0.00361207
875	0.00304345
876	0.00140769
877	-0.000257817
878	-0.00101761
879	-0.00104386
880	-0.000882279
881	-0.000588535
882	-7.15628e-05
883	0.000510537
884	0.00110497
885	0.00177292
886	0.00215692
887	0.00190166
888	0.00139243
889	0.0017648
890	0.00359414
891	0.00597958
892	0.007692
893	0.00808716
894	0.00730151
895	0.00566029
896	0.0032375
897	0.000328985
898	-0.00232927
899	-0.00389131
900	-0.00369543
901	-0.00199915
902	9.37067e-05
903	0.000797577
904	-0.000478425
905	-0.00234189
906	-0.00309885
907	-0.00187099
908	0.00187555
909	0.00946613
910	0.0225469
911	0.0412327
912	0.0636821
913	0.0870735
914	0.108948
915	0.127584
916	0.142357
917	0.153928
918	0.163225
919	0.169904
920	0.172282
921	0.168653
922	0.158275
923	0.141357
924	0.119099
925	0.0947598
926	0.0727679
927	0.0562852
928	0.0455596
929	0.0383921
930	0.0323211
931	0.0262665
932	0.0209124
933	0.0171378
934	0.0154046
935	0.0157323
936	0.0169802
937	0.0171038
938	0.0148878
939	0.0104718
940	0.0051736
941	0.000713329
942	-0.00161912
943	-0.00112071
944	0.00144478
945	0.00424418
946	0.0053184
947	0.00400373
948	0.00126007
949	-0.00101039
950	-0.00146973
951	-0.000413784
952	0.0014306
953	0.00333771
954	0.00435656
955	0.00382043
956	0.00199427
957	-0.000183492
958	-0.0018496
959	-0.00233861
960	-0.00108349
961	0.00168548
962	0.00442348
963	0.00531919
964	0.00365806
965	0.000266695
966	-0.00283442
967	-0.00407419
968	-0.00349492
969	-0.00232515
970	-0.00187775
971	-0.00280034
972	-0.00481884
973	-0.00682059
974	-0.00751123
975	-0.0063923
976	-0.00418913
977	-0.00181401
978	5.60593e-05
979	0.000562172
980	-0.000438749
981	-0.00199123
982	-0.00287181
983	-0.00221619
984	-0.000198396
985	0.00201272
986	0.00322508
987	0.00292553
988	0.0014427
989	-0.000156025
990	-0.00113808
991	-0.00145169
992	-0.00134141
993	-0.00121799
994	-0.00136228
995	-0.00136657
996	-0.000921996
997	4.47349e-05
998	0.00157638
999	0.00327386
1000	0.00438455
1001	0.00474394
1002	0.00444163
1003	0.00373774
1004	0.0029963
1005	0.00222766
1006	0.00135614
1007	0.00021939
1008	-0.00138168
1009	-0.0032125
1010	-0.00464928
1011	-0.00551781
1012	-0.00616422
1013	-0.00637739
1014	-0.00554182
1015	-0.00340323
1016	-0.000498845
1017	0.00213318
1018	0.00372395
1019	0.00407548
1020	0.00340585
1021	0.00224401
1022	0.00124368
1023	0.000793017
1024	0.000767979
1025	0.000988884
1026	0.00146592
1027	0.00211948
1028	0.00237264
1029	0.00166113
1030	0.000177117
1031	-0.00101075
1032	-0.00098939
1033	0.000291849
1034	0.0022022
1035	0.00397685
1036	0.00494607
1037	0.00479291
1038	0.0041955
1039	0.00449428
1040	0.00723346
1041	0.013783
1042	0.0251782
1043	0.0419104
1044	0.0632642
1045	0.0868437
1046	0.109378
1047	0.128572
1048	0.144084
1049	0.156736
1050	0.167224
1051	0.174934
1052	0.178242
1053	0.175914
1054	0.167245
1055	0.152388
1056	0.133065
1057	0.112081
1058	0.0923433
1059	0.0756922
1060	0.0626578
1061	0.0527887
1062	0.0450683
1063	0.0386406
1064	0.0333567
1065	0.0297774
1066	0.0281818
1067	0.0276193
1068	0.0265159
1069	0.0238361
1070	0.0198636
1071	0.0159361
1072	0.0132006
1073	0.0121427
1074	0.0124919
1075	0.0133941
1076	0.0139729
1077	0.0135993
1078	0.0122714
1079	0.0105238
1080	0.00924389
1081	0.00922161
1082	0.0104286
1083	0.0123735
1084	0.0143481
1085	0.0156291
1086	0.0158255
1087	0.0149795
1088	0.0135739
1089	0.0121342
1090	0.0108207
1091	0.00955315
1092	0.00855768
1093	0.00837615
1094	0.00929934
1095	0.0104979
1096	0.0105176
1097	0.00857965
1098	0.00548045
1099	0.00294109
1100	0.00202477
1101	0.00285967
1102	0.00470367
1103	0.00660206
1104	0.0076137
1105	0.00706735
1106	0.00497739
1107	0.00191558
1108	-0.00111376
1109	-0.00293816
1110	-0.00294234
1111	-0.00175387
1112	-0.000522645
1113	-0.000363366
1114	-0.00175602
1115	-0.00392964
1116	-0.00569367
1117	-0.00643153
1118	-0.00644138
1119	-0.0062434
1120	-0.00632369
1121	-0.00715815
1122	-0.00870207
1123	-0.0101614
1124	-0.010314
1125	-0.008907
1126	-0.00657041
1127	-0.00399947
1128	-0.00169454
1129	0.000410108
1130	0.00296992
1131	0.00611265
1132	0.00919102
1133	0.0116215
1134	0.0128698
1135	0.0127643
1136	0.0113747
1137	0.00889997
1138	0.00583874
1139	0.0031323
1140	0.00156809
1141	0.00109218
1142	0.000627623
1143	-0.000951028
1144	-0.00337635
1145	-0.00520543
1146	-0.00531892
1147	-0.0040116
1148	-0.00238783
1149	-0.00119157
1150	-0.000374433
1151	0.000407474
1152	0.0012893
1153	0.00201464
1154	0.00211169
1155	0.00119486
1156	-0.000335358
1157	-0.00158817
1158	-0.00201661
1159	-0.00180065
1160	-0.00157145
1161	-0.00165391
1162	-0.00221523
1163	-0.0032307
1164	-0.00480294
1165	-0.00698496
1166	-0.0090873
1167	-0.0103317
1168	-0.0104565
1169	-0.00931037
1170	-0.00605069
1171	0.000749906
1172	0.0125772
1173	0.0297553
1174	0.0511783
1175	0.0744748
1176	0.0967687
1177	0.115907
1178	0.131093
1179	0.142487
1180	0.150607
1181	0.155693
1182	0.156991
1183	0.153607
1184	0.144782
1185	0.130399
1186	0.111578
1187	0.0906755
1188	0.0706694
1189	0.0538822
1190	0.0411517
1191	0.0318927
1192	0.0248945
1193	0.0189304
1194	0.013193
1195	0.00775345
1196	0.00292842
1197	-0.000842126
1198	-0.00324962
1199	-0.00475784
1200	-0.00578708
1201	-0.00643848
1202	-0.00681787
1203	-0.00692714
1204	-0.00649581
1205	-0.00562823
1206	-0.00488223
1207	-0.00518158
1208	-0.00652679
1209	-0.00817001
1210	-0.0096441
1211	-0.0104081
1212	-0.00934124
1213	-0.00692845
1214	-0.00408312
1215	-0.00169797
1216	-0.000419111
1217	-0.000187102
1218	0.000120238
1219	0.00144085
1220	0.00394256
1221	0.0069789
1222	0.00917062
1223	0.00963249
1224	0.00879716
1225	0.00776333
1226	0.00733884
1227	0.00702298
1228	0.00581842
1229	0.00375082
1230	0.00131626
1231	-0.000939629
1232	-0.00244291
1233	-0.00284485
1234	-0.00225801
1235	-0.00125449
1236	-0.000590408
1237	-0.000681881
1238	-0.00168176
1239	-0.0032949
1240	-0.00445379
1241	-0.00389472
1242	-0.00134578
1243	0.00178809
1244	0.00347213
1245	0.00257096
1246	-0.000188934
1247	-0.00303909
1248	-0.00452338
1249	-0.00401609
1250	-0.0022041
1251	-0.00043558
1252	0.000108929
1253	-0.000940765
1254	-0.00301343
1255	-0.00485926
1256	-0.0054514
1257	-0.00454338
1258	-0.00258167
1259	-0.000749883
1260	2.45589e-05
1261	-0.000551144
1262	-0.00177986
1263	-0.00241646
1264	-0.00156367
1265	0.00108536
1266	0.00486639
1267	0.00819396
1268	0.00964139
1269	0.00904004
1270	0.0072848
1271	0.00537607
1272	0.00389147
1273	0.00313187
1274	0.0029969
1275	0.00296967
1276	0.00254582
1277	0.00147517
1278	3.21385e-05
1279	-0.00129466
1280	-0.0022742
1281	-0.00288381
1282	-0.00331653
1283	-0.00346147
1284	-0.00324432
1285	-0.00273247
1286	-0.00182838
1287	-0.000902274
1288	-0.000628387
1289	-0.00125544
1290	-0.00219951
1291	-0.00261662
1292	-0.00220829
1293	-0.00111141
1294	0.000383083
1295	0.00186584
1296	0.00292567
1297	0.00328062
1298	0.0026367
1299	0.00102963
1300	-0.00131534
1301	-0.00356457
1302	-0.00454253
1303	-0.00345899
1304	0.00040449
1305	0.00822271
1306	0.0213533
1307	0.0400715
1308	0.0627705
1309	0.0864666
1310	0.108892
1311	0.128973
1312	0.146046
1313	0.159694
1314	0.169751
1315	0.175982
1316	0.177485
1317	0.172931
1318	0.161733
1319	0.144977
1320	0.124682
1321	0.10317
1322	0.0829428
1323	0.0661251
1324	0.0536008
1325	0.0446371
1326	0.0377974
1327	0.032002
1328	0.0270465
1329	0.0228859
1330	0.0194033
1331	0.0166433
1332	0.0147502
1333	0.0136528
1334	0.0131884
1335	0.0131772
1336	0.0131684
1337	0.0130111
1338	0.0125297
1339	0.0116357
1340	0.0106249
1341	0.00982374
1342	0.00936921
1343	0.00912526
1344	0.00891374
1345	0.00827227
1346	0.00685437
1347	0.00501758
1348	0.00337615
1349	0.00221262
1350	0.00131251
1351	0.000315033
1352	-0.000617997
1353	-0.00122026
1354	-0.00129184
1355	-0.000336832
1356	0.00141972
1357	0.00339103
1358	0.00497759
1359	0.00554158
1360	0.00488918
1361	0.00347132
1362	0.00187374
1363	0.000747065
1364	0.000651261
1365	0.00152933
1366	0.00256682
1367	0.00279391
1368	0.00171893
1369	-0.00040049
1370	-0.00257705
1371	-0.00422108
1372	-0.00511782
1373	-0.00553917
1374	-0.00593773
1375	-0.00666535
1376	-0.00803255
1377	-0.00989091
1378	-0.0114895
1379	-0.0118481
1380	-0.0107309
1381	-0.00845992
1382	-0.00560435
1383	-0.00268534
1384	7.9232e-05
1385	0.00248143
1386	0.00447831
1387	0.00620051
1388	0.00765119
1389	0.00853669
1390	0.00869052
1391	0.00805448
1392	0.00670268
1393	0.00488639
1394	0.00310326
1395	0.00211204
1396	0.0021198
1397	0.00259595
1398	0.00325094
1399	0.0040665
1400	0.00467026
1401	0.00465452
1402	0.00392193
1403	0.00266931
1404	0.00159622
1405	0.00103405
1406	0.000996891
1407	0.00132696
1408	0.00149449
1409	0.000796164
1410	-0.0011975
1411	-0.00407741
1412	-0.00655525
1413	-0.00732307
1414	-0.0061876
1415	-0.00402274
1416	-0.00189613
1417	-0.000472075
1418	-3.87844e-05
1419	-6.03696e-05
1420	0.000209582
1421	0.00128137
1422	0.0033477
1423	0.00601486
1424	0.00833842
1425	0.00945776
1426	0.0089814
1427	0.00722067
1428	0.00510882
1429	0.00409829
1430	0.00557704
1431	0.0106063
1432	0.0198559
1433	0.0340903
1434	0.0536828
1435	0.0773703
1436	0.102136
1437	0.124881
1438	0.14334
1439	0.156621
1440	0.165175
1441	0.169874
1442	0.171269
1443	0.16939
1444	0.163325
1445	0.152016
1446	0.135364
1447	0.114761
1448	0.0930036
1449	0.0734193
1450	0.0582612
1451	0.0483399
1452	0.0426855
1453	0.039327
1454	0.0367317
1455	0.0342394
1456	0.031362
1457	0.0279708
1458	0.0242588
1459	0.0206735
1460	0.0177908
1461	0.0161078
1462	0.0154496
1463	0.015203
1464	0.0149395
1465	0.0144081
1466	0.013778
1467	0.0133508
1468	0.0131467
1469	0.0132844
1470	0.0134204
1471	0.0133008
1472	0.0133653
1473	0.0142384
1474	0.0158894
1475	0.0174284
1476	0.0177557
1477	0.0163612
1478	0.0139016
1479	0.0113103
1480	0.00919799
1481	0.00802396
1482	0.00796053
1483	0.00839303
1484	0.00821148
1485	0.00659772
1486	0.00379344
1487	0.000653991
1488	-0.00185907
1489	-0.00262317
1490	-0.0014981
1491	0.000304791
1492	0.00114734
1493	0.000128874
1494	-0.00234683
1495	-0.0049073
1496	-0.00606646
1497	-0.00525729
1498	-0.0029048
1499	-0.00017849
1500	0.00117273
1501	0.000223962
1502	-0.00246398
1503	-0.00524446
1504	-0.00660048
1505	-0.0060435
1506	-0.00380255
1507	-0.000989662
1508	0.000714565
1509	0.000470267
1510	-0.00115368
1511	-0.00293761
1512	-0.00377649
1513	-0.00291289
1514	-0.000268258
1515	0.00335644
1516	0.00670232
1517	0.00863359
1518	0.0086714
1519	0.00746295
1520	0.00617354
1521	0.00557125
1522	0.00583843
1523	0.00664184
1524	0.0072614
1525	0.00711774
1526	0.00648643
1527	0.0058901
1528	0.00538367
1529	0.00489359
1530	0.00430906
1531	0.00359586
1532	0.00303515
1533	0.00292947
1534	0.00321794
1535	0.00357351
1536	0.00364249
1537	0.00308386
1538	0.00173955
1539	-0.000295916
1540	-0.00265327
1541	-0.00482137
1542	-0.00610012
1543	-0.00612906
1544	-0.00535422
1545	-0.00473728
1546	-0.00466796
1547	-0.00476632
1548	-0.00469839
1549	-0.00454602
1550	-0.0043704
1551	-0.0042063
1552	-0.00393792
1553	-0.0034904
1554	-0.00299705
1555	-0.00256743
1556	-0.0025097
1557	-0.00307756
1558	-0.00416592
1559	-0.00530975
1560	-0.00585936
1561	-0.00551028
1562	-0.00406815
1563	-0.000712346
1564	0.00628431
1565	0.018213
1566	0.0348672
1567	0.0549675
1568	0.0770042
1569	0.0990829
1570	0.11926
1571	0.136215
1572	0.14963
1573	0.159381
1574	0.165147
1575	0.166734
1576	0.163863
1577	0.156058
1578	0.143177
1579	0.125945
1580	0.106318
1581	0.08703
1582	0.0700978
1583	0.0560023
1584	0.0446354
1585	0.0360178
1586	0.0298319
1587	0.0255177
1588	0.022708
1589	0.0208601
1590	0.0190993
1591	0.0169504
1592	0.0150107
1593	0.0141204
1594	0.0143794
1595	0.0152293
1596	0.0160912
1597	0.016409
1598	0.0156239
1599	0.0135334
1600	0.0106793
1601	0.00833606
1602	0.00753646
1603	0.00791168
1604	0.00800706
1605	0.00683689
1606	0.00437248
1607	0.00157064
1608	-0.000287861
1609	-0.000526029
1610	0.000567304
1611	0.00219547
1612	0.00323278
1613	0.00296267
1614	0.00174241
1615	0.000170134
1616	-0.00106847
1617	-0.00170144
1618	-0.00187819
1619	-0.00182903
1620	-0.00203216
1621	-0.00291604
1622	-0.00451202
1623	-0.00599133
1624	-0.0064766
1625	-0.00584959
1626	-0.00449993
1627	-0.00288291
1628	-0.00124481
1629	8.89555e-05
1630	0.000754507
1631	0.000796172
1632	0.000584617
1633	0.000133454
1634	-0.000433728
1635	-0.00090913
1636	-0.0013742
1637	-0.00204732
1638	-0.00347947
1639	-0.00561967
1640	-0.00743257
1641	-0.00779616
1642	-0.0062222
1643	-0.00272454
1644	0.00165728
1645	0.00512406
1646	0.00653775
1647	0.0063535
1648	0.00593572
1649	0.00647806
1650	0.00825314
1651	0.0104967
1652	0.012345
1653	0.0129366
1654	0.0116903
1655	0.00897201
1656	0.00613692
1657	0.00484257
1658	0.0057399
1659	0.00754742
1660	0.00850617
1661	0.00777269
1662	0.0053724
1663	0.00221414
1664	-0.000670326
1665	-0.00294668
1666	-0.00464277
1667	-0.00587492
1668	-0.00657336
1669	-0.00668712
1670	-0.00628148
1671	-0.00574919
1672	-0.00543865
1673	-0.00522611
1674	-0.00480681
1675	-0.00443047
1676	-0.00453993
1677	-0.00477846
1678	-0.00438001
1679	-0.00314092
1680	-0.00168173
1681	-0.00109223
1682	-0.00210828
1683	-0.00431108
1684	-0.00651843
1685	-0.00740282
1686	-0.00575594
1687	-0.00158556
1688	0.00405384
1689	0.0102396
1690	0.017327
1691	0.0272869
1692	0.0420248
1693	0.0617714
1694	0.0849855
1695	0.108973
1696	0.130568
1697	0.147336
1698	0.158376
1699	0.164377
1700	0.166706
1701	0.166295
1702	0.162939
1703	0.155615
1704	0.143522
1705	0.126551
1706	0.105923
1707	0.0842564
1708	0.0651711
1709	0.0515397
1710	0.0435527
1711	0.0394157
1712	0.0369108
1713	0.0347801
1714	0.0324481
1715	0.0295873
1716	0.02634
1717	0.0233998
1718	0.0208541
1719	0.0181568
1720	0.0149184
1721	0.0114484
1722	0.00872796
1723	0.00719694
1724	0.00632065
1725	0.005489
1726	0.00479862
1727	0.00436737
1728	0.00384894
1729	0.00306939
1730	0.00254373
1731	0.0027914
1732	0.00356279
1733	0.00430886
1734	0.00493051
1735	0.00527846
1736	0.00474869
1737	0.00319056
1738	0.00125462
1739	6.2781e-06
1740	-0.000104595
1741	0.000694871
1742	0.00202467
1743	0.00350657
1744	0.00435215
1745	0.0040889
1746	0.00320767
1747	0.00269975
1748	0.00304239
1749	0.00366051
1750	0.00400169
1751	0.00383584
1752	0.00293674
1753	0.00136992
1754	-0.000362896
1755	-0.00167751
1756	-0.00254115
1757	-0.0027494
1758	-0.00234709
1759	-0.00168199
1760	-0.0012043
1761	-0.00110807
1762	-0.00123099
1763	-0.00115362
1764	-0.00101929
1765	-0.00131877
1766	-0.00215313
1767	-0.00329831
1768	-0.00423384
1769	-0.00502449
1770	-0.00599407
1771	-0.00691864
1772	-0.00769009
1773	-0.00836097
1774	-0.00862687
1775	-0.00771477
1776	-0.00525369
1777	-0.00177034
1778	0.00200787
1779	0.00541788
1780	0.00742327
1781	0.00754208
1782	0.0062739
1783	0.00443049
1784	0.00287746
1785	0.00204474
1786	0.0017793
1787	0.00144963
1788	0.000491081
1789	-0.00102667
1790	-0.00280911
1791	-0.00427769
1792	-0.00483428
1793	-0.00416128
1794	-0.00250729
1795	-0.000834777
1796	0.000462863
1797	0.00153286
1798	0.00230903
1799	0.00277906
1800	0.0028546
1801	0.00263158
1802	0.00258792
1803	0.00278264
1804	0.00283204
1805	0.0025058
1806	0.0016568
1807	0.000317684
1808	-0.00115876
1809	-0.00190412
1810	-0.00151414
1811	-0.000492363
1812	0.000278773
1813	0.000272794
1814	8.20296e-05
1815	0.000837027
1816	0.00377684
1817	0.0103063
1818	0.0218267
1819	0.0389611
1820	0.0607809
1821	0.084775
1822	0.108049
1823	0.127986
1824	0.143415
1825	0.154854
1826	0.163475
1827	0.16963
1828	0.172273
1829	0.169881
1830	0.161357
1831	0.146594
1832	0.127434
1833	0.106953
1834	0.0880461
1835	0.0721659
1836	0.059539
1837	0.049899
1838	0.0424853
1839	0.0364804
1840	0.0315052
1841	0.0274562
1842	0.0244266
1843	0.0219739
1844	0.0193621
1845	0.016526
1846	0.0138313
1847	0.0117178
1848	0.0105027
1849	0.0103125
1850	0.0111824
1851	0.0123563
1852	0.012876
1853	0.0121712
1854	0.0103304
1855	0.00818567
1856	0.0063303
1857	0.00495873
1858	0.00409834
1859	0.00351375
1860	0.00312568
1861	0.00290655
1862	0.00255384
1863	0.00155036
1864	-0.000103146
1865	-0.00135158
1866	-0.00117747
1867	0.000591769
1868	0.00315714
1869	0.00550346
1870	0.00698501
1871	0.00723291
1872	0.00625829
1873	0.00467546
1874	0.00306128
1875	0.00217859
1876	0.00234229
1877	0.00276326
1878	0.00264035
1879	0.00168409
1880	-0.000207776
1881	-0.00265386
1882	-0.00442511
1883	-0.00479802
1884	-0.00430403
1885	-0.00386232
1886	-0.00377224
1887	-0.00378033
1888	-0.00332465
1889	-0.00220045
1890	-0.000962498
1891	-0.000331556
1892	-0.000429576
1893	-0.000975504
1894	-0.00172634
1895	-0.00232756
1896	-0.0023601
1897	-0.00187152
1898	-0.00123886
1899	-0.000295866
1900	0.00122593
1901	0.00267079
1902	0.00330467
1903	0.00319538
1904	0.00272219
1905	0.00242918
1906	0.00276811
1907	0.00343495
1908	0.00360697
1909	0.00259356
1910	0.000370864
1911	-0.00265086
1912	-0.00565594
1913	-0.00777556
1914	-0.00859194
1915	-0.00797079
1916	-0.00623341
1917	-0.00417351
1918	-0.00283979
1919	-0.00298111
1920	-0.00441994
1921	-0.00628156
1922	-0.00749991
1923	-0.00699593
1924	-0.00473223
1925	-0.00210387
1926	-0.000279271
1927	0.000460751
1928	0.000456565
1929	0.000102703
1930	-0.000219485
1931	-0.000155579
1932	0.000553523
1933	0.00183437
1934	0.00325649
1935	0.0046208
1936	0.00550904
1937	0.00539219
1938	0.00455481
1939	0.00380902
1940	0.00368697
1941	0.00421801
1942	0.00470987
1943	0.00469906
1944	0.00450313
1945	0.00423097
1946	0.00377735
1947	0.00312656
1948	0.0027534
1949	0.00279498
1950	0.0028707
1951	0.00241953
1952	0.00150106
1953	0.00127197
1954	0.00330068
1955	0.00944894
1956	0.0211157
1957	0.0378713
1958	0.0578899
1959	0.0787477
1960	0.0985105
1961	0.116125
1962	0.131123
1963	0.143374
1964	0.152925
1965	0.159641
1966	0.162798
1967	0.161399
1968	0.15441
1969	0.141973
1970	0.125546
1971	0.107084
1972	0.0881954
1973	0.0703978
1974	0.0552056
1975	0.0431092
1976	0.0337709
1977	0.0265732
1978	0.0210562
1979	0.0166833
1980	0.012786
1981	0.00891573
1982	0.00508372
1983	0.00164851
1984	-0.00111751
1985	-0.00276747
1986	-0.00322913
1987	-0.00288884
1988	0.0103975
1989	0.011254
1990	0.0118372
1991	0.01242
1992	0.0134244
1993	0.0147117
1994	0.0159922
1995	0.0167426
1996	0.0166061
1997	0.0158246
[truncated: 78 more rows]

## Sheet: Fig S12C
Fig S12C
Time (s)	Corrected Heat Rate (µJ/s)	Mole Ratio	Enthalpy (kJ/mol)	Mole Ratio	Fit (kJ/mol)			Models
0	-0.00166195	0.111111	-12.7559	0.110543	-13.8181			Model	Variable	Value
1	-0.0045308	0.223457	-12.82	0.119097	-13.7772			Blank (constant)	blank (µJ)	-1.40649
2	-0.0058488	0.337051	-13.5255	0.127658	-13.7353			Independent	Kd (M)	2.2e-06
3	-0.00528903	0.451907	-10.2071	0.136226	-13.6924				n	0.673
4	-0.00341047	0.568039	-10.5498	0.144802	-13.6485				ΔH (kJ/mol)	-12.27
5	-0.000934595	0.685462	-8.14275	0.153384	-13.6036				ΔS (J/mol·K)	67.14
6	0.00138609	0.804189	-8.03722	0.161974	-13.5576
7	0.00289743	0.924236	-7.42177	0.170572	-13.5105
8	0.00331863	1.04562	-5.33589	0.179176	-13.4623
9	0.003069	1.16835	-5.18696	0.187788	-13.413
10	0.00299149	1.29244	-5.08667	0.196407	-13.3625
11	0.00380163	1.41791	-4.27702	0.205033	-13.3109
12	0.00518516	1.54478	-3.13951	0.213667	-13.2581
13	0.00632965	1.67305	-4.54207	0.222308	-13.2041
14	0.00673732	1.80275	-5.02751	0.230957	-13.1488
15	0.00629766			0.239612	-13.0923
16	0.00531316			0.248275	-13.0346
17	0.00429713			0.256945	-12.9756
18	0.00339025			0.265623	-12.9153
19	0.00256996			0.274308	-12.8537
20	0.00159704			0.283	-12.7907
21	0.000330166			0.2917	-12.7265
22	-0.000811639			0.300407	-12.6609
23	-0.0011409			0.309121	-12.594
24	-0.000847764			0.317843	-12.5257
25	-0.000983305			0.326572	-12.456
26	-0.00194701			0.335309	-12.385
27	-0.00303982			0.344053	-12.3127
28	-0.00326303			0.352804	-12.239
29	-0.00257921			0.361563	-12.1639
30	-0.00187155			0.370329	-12.0875
31	-0.00134993			0.379102	-12.0097
32	-0.000404478			0.387883	-11.9307
33	0.000890454			0.396672	-11.8503
34	0.00171868			0.405468	-11.7686
35	0.00170908			0.414271	-11.6856
36	0.0012029			0.423082	-11.6014
37	0.000996155			0.4319	-11.516
38	0.00155779			0.440725	-11.4294
39	0.00263227			0.449558	-11.3416
40	0.0037946			0.458399	-11.2528
41	0.00464251			0.467247	-11.1628
42	0.00471665			0.476103	-11.0718
43	0.00389229			0.484966	-10.9798
44	0.00260199			0.493836	-10.8868
45	0.00140653			0.502714	-10.793
46	0.000250998			0.5116	-10.6983
47	-0.000930298			0.520493	-10.6029
48	-0.00184163			0.529393	-10.5067
49	-0.00203672			0.538302	-10.4099
50	-0.00161638			0.547217	-10.3125
51	-0.00138264			0.55614	-10.2146
52	-0.00207961			0.565071	-10.1162
53	-0.00326152			0.574009	-10.0174
54	-0.00388534			0.582955	-9.91839
55	-0.00321403			0.591909	-9.8191
56	-0.00154138			0.60087	-9.71966
57	-7.07477e-06			0.609838	-9.62013
58	0.000954034			0.618814	-9.5206
59	0.00165379			0.627798	-9.42114
60	0.00223992			0.63679	-9.32182
61	0.00255642			0.645789	-9.22273
62	0.00295161			0.654795	-9.12394
63	0.00306625			0.663809	-9.02551
64	0.00281171			0.672831	-8.92753
65	0.00183442			0.681861	-8.83006
66	9.56186e-05			0.690898	-8.73317
67	-0.00175882			0.699943	-8.63693
68	-0.00258082			0.708995	-8.54141
69	-0.000143417			0.718055	-8.44666
70	0.00923294			0.727123	-8.35274
71	0.0296632			0.736198	-8.25972
72	0.0629552			0.745281	-8.16764
73	0.106676			0.754372	-8.07656
74	0.155152			0.76347	-7.98653
75	0.202571			0.772577	-7.89758
76	0.24519			0.78169	-7.80976
77	0.281434			0.790812	-7.72311
78	0.311095			0.799941	-7.63767
79	0.33434			0.809078	-7.55346
80	0.350706			0.818223	-7.47051
81	0.358977			0.827376	-7.38885
82	0.357863			0.836536	-7.3085
83	0.346116			0.845704	-7.22948
84	0.322719			0.854879	-7.15181
85	0.288097			0.864063	-7.07549
86	0.245509			0.873254	-7.00054
87	0.201187			0.882453	-6.92696
88	0.161915			0.89166	-6.85477
89	0.131748			0.900875	-6.78396
90	0.110515			0.910097	-6.71452
91	0.0949826			0.919327	-6.64647
92	0.0816693			0.928565	-6.5798
93	0.0687049			0.937811	-6.51449
94	0.0559841			0.947065	-6.45055
95	0.0442075			0.956326	-6.38796
96	0.034025			0.965595	-6.32671
97	0.0254193			0.974873	-6.26678
98	0.018524			0.984158	-6.20817
99	0.0139974			0.99345	-6.15086
100	0.0118516			1.00275	-6.09483
101	0.0106117			1.01206	-6.04007
102	0.00864647			1.02138	-5.98655
103	0.00567946			1.0307	-5.93426
104	0.00269796			1.04003	-5.88317
105	0.00105733			1.04937	-5.83328
106	0.00137386			1.05872	-5.78455
107	0.00303359			1.06808	-5.73697
108	0.00509868			1.07744	-5.69051
109	0.00656003			1.08681	-5.64515
110	0.00705117			1.09619	-5.60088
111	0.00695134			1.10558	-5.55766
112	0.00678005			1.11498	-5.51548
113	0.00649165			1.12438	-5.47431
114	0.00603253			1.13379	-5.43414
115	0.00560231			1.14321	-5.39494
116	0.00551769			1.15264	-5.35669
117	0.00562799			1.16207	-5.31936
118	0.00520769			1.17152	-5.28294
119	0.00390717			1.18097	-5.24741
120	0.00189917			1.19043	-5.21273
121	-0.000541085			1.19989	-5.1789
122	-0.0029955			1.20937	-5.14589
123	-0.00507416			1.21885	-5.11369
124	-0.00665365			1.22834	-5.08226
125	-0.00749411			1.23784	-5.0516
126	-0.00744818			1.24735	-5.02168
127	-0.00673109			1.25687	-4.99248
128	-0.00558505			1.26639	-4.96399
129	-0.00427426			1.27592	-4.93619
130	-0.00323605			1.28546	-4.90906
131	-0.00265466			1.29501	-4.88258
132	-0.00224183			1.30457	-4.85674
133	-0.00159781			1.31413	-4.83151
134	-0.000605991			1.3237	-4.80689
135	0.000585208			1.33328	-4.78285
136	0.00184645			1.34287	-4.75939
137	0.00269797			1.35247	-4.73648
138	0.00222347			1.36207	-4.71412
139	0.000119114			1.37168	-4.69228
140	-0.00281435			1.3813	-4.67095
141	-0.00542713			1.39093	-4.65012
142	-0.00666362			1.40057	-4.62978
143	-0.00609395			1.41021	-4.60992
144	-0.00473747			1.41987	-4.59051
145	-0.00393664			1.42953	-4.57156
146	-0.00395914			1.4392	-4.55304
147	-0.00429323			1.44888	-4.53494
148	-0.00454979			1.45856	-4.51726
149	-0.0044353			1.46826	-4.49998
150	-0.00367977			1.47796	-4.48309
151	-0.00254795			1.48767	-4.46659
152	-0.00143876			1.49739	-4.45045
153	-0.000727569			1.50712	-4.43468
154	-0.000511061			1.51685	-4.41926
155	-0.000617465			1.5266	-4.40418
156	-0.000637948			1.53635	-4.38944
157	-0.000285387			1.54611	-4.37502
158	0.000288579			1.55588	-4.36092
159	0.000774662			1.56565	-4.34713
160	0.001013			1.57544	-4.33364
161	0.000777234			1.58523	-4.32044
162	-0.000513952			1.59503	-4.30752
163	-0.0025969			1.60484	-4.29488
164	-0.00441393			1.61466	-4.28251
165	-0.0053643			1.62448	-4.27041
166	-0.00563729			1.63432	-4.25856
167	-0.00531228			1.64416	-4.24697
168	-0.00445497			1.65401	-4.23561
169	-0.00354239			1.66387	-4.2245
170	-0.00271873			1.67374	-4.21361
171	-0.00180423			1.68362	-4.20295
172	-0.000555126			1.6935	-4.19251
173	0.00110536			1.7034	-4.18229
174	0.00278235			1.7133	-4.17227
175	0.00417728			1.72321	-4.16246
176	0.00557878			1.73312	-4.15285
177	0.00730357			1.74305	-4.14343
178	0.00893741			1.75299	-4.13419
179	0.00951404			1.76293	-4.12515
180	0.00835004			1.77288	-4.11628
181	0.00564043			1.78284	-4.10759
182	0.00220596			1.79281	-4.09907
183	-0.00102081
184	-0.00319117
185	-0.00397445
186	-0.00353379
187	-0.00247228
188	-0.00123788
189	-4.33533e-05
190	0.000822738
191	0.00125744
192	0.00135906
193	0.00162769
194	0.00244593
195	0.00369646
196	0.00506916
197	0.00616959
198	0.00662862
199	0.00639776
200	0.00566491
201	0.00461975
202	0.00332678
203	0.00220886
204	0.00209876
205	0.00345859
206	0.00677689
207	0.0134336
208	0.0257593
209	0.0461262
210	0.0756927
211	0.113502
212	0.156551
213	0.200473
214	0.240912
215	0.274926
216	0.301309
217	0.320688
218	0.333925
219	0.340891
220	0.340006
221	0.329085
222	0.307089
223	0.275151
224	0.236922
225	0.197706
226	0.162443
227	0.133923
228	0.112124
229	0.0948177
230	0.0796587
231	0.0659296
232	0.0540924
233	0.0446205
234	0.0373786
235	0.0319189
236	0.0272841
237	0.02272
238	0.0182275
239	0.0142173
240	0.01148
241	0.010111
242	0.00961455
243	0.0095031
244	0.00904236
245	0.00755124
246	0.00530707
247	0.00326425
248	0.00259582
249	0.00362355
250	0.00549863
251	0.00694532
252	0.00722067
253	0.00643801
254	0.00514
255	0.00404482
256	0.00352273
257	0.00319178
258	0.00249433
259	0.000803116
260	-0.00191838
261	-0.00482824
262	-0.00691773
263	-0.00741212
264	-0.00631891
265	-0.00457395
266	-0.00342327
267	-0.00373765
268	-0.00535782
269	-0.00706988
270	-0.00758051
271	-0.00651936
272	-0.00437689
273	-0.00190089
274	0.00035192
275	0.0018653
276	0.00216385
277	0.00144484
278	0.000810183
279	0.00118102
280	0.00241715
281	0.00356472
282	0.00367319
283	0.00278503
284	0.00155667
285	0.000650413
286	0.000292038
287	8.54767e-05
288	-0.000678322
289	-0.00213195
290	-0.00350105
291	-0.00381381
292	-0.00258223
293	-0.000413131
294	0.00123727
295	0.00143847
296	0.000489795
297	-0.000835255
298	-0.00200555
299	-0.0028739
300	-0.00324824
301	-0.00297559
302	-0.00237955
303	-0.00209566
304	-0.00266401
305	-0.00379405
306	-0.00449701
307	-0.00393526
308	-0.00203758
309	0.000312311
310	0.0021149
311	0.00266224
312	0.00213162
313	0.00170633
314	0.00225048
315	0.00360808
316	0.00500433
317	0.00583119
318	0.00570816
319	0.00450137
320	0.00246406
321	0.00035045
322	-0.00107341
323	-0.00126914
324	-5.08824e-05
325	0.00202373
326	0.00388649
327	0.00424438
328	0.00295768
329	0.00074089
330	-0.00145348
331	-0.00270479
332	-0.00288251
333	-0.00178706
334	0.00174065
335	0.0100323
336	0.0261203
337	0.0524724
338	0.0887522
339	0.131024
340	0.17352
341	0.211798
342	0.244065
343	0.270311
344	0.291049
345	0.306353
346	0.31528
347	0.315685
348	0.305306
349	0.283187
350	0.251049
351	0.213326
352	0.175916
353	0.143739
354	0.11875
355	0.0999137
356	0.0845
357	0.0703963
358	0.0573964
359	0.0467911
360	0.0393131
361	0.0345246
362	0.0311888
363	0.0281748
364	0.0250322
365	0.0216032
366	0.0181159
367	0.0151806
368	0.0135853
369	0.0133975
370	0.0138761
371	0.0139881
372	0.0131045
373	0.0115671
374	0.0100709
375	0.00906451
376	0.00895779
377	0.00992838
378	0.0113202
379	0.0125604
380	0.0134849
381	0.0141659
382	0.0145738
383	0.0143421
384	0.0134285
385	0.0124482
386	0.0118467
387	0.0114452
388	0.0108291
389	0.0098751
390	0.00907202
391	0.00901973
392	0.00990321
393	0.0114641
394	0.0131432
395	0.0142229
396	0.0146581
397	0.0154144
398	0.0170902
399	0.0189901
400	0.0201425
401	0.0202529
402	0.0195161
403	0.0182592
404	0.0165374
405	0.014624
406	0.0131196
407	0.0122921
408	0.0119392
409	0.0116191
410	0.011274
411	0.0111401
412	0.0111124
413	0.0109833
414	0.0106373
415	0.0101189
416	0.00971339
417	0.00980579
418	0.010481
419	0.0111004
420	0.0109453
421	0.0101089
422	0.00916765
423	0.00896549
424	0.00985021
425	0.0112982
426	0.0123716
427	0.0125859
428	0.012314
429	0.0120993
430	0.0120595
431	0.0122258
432	0.0126602
433	0.0131853
434	0.0133915
435	0.0127705
436	0.0113774
437	0.00987861
438	0.00899746
439	0.00879052
440	0.00870701
441	0.00838407
442	0.00726558
443	0.00511482
444	0.00238732
445	0.000194478
446	-0.000893676
447	-0.00117846
448	-0.00119736
449	-0.00143528
450	-0.00209203
451	-0.00278592
452	-0.00281922
453	-0.00160865
454	0.00018384
455	0.00145007
456	0.00148873
457	0.000516412
458	-0.000366309
459	-0.000282152
460	0.000808677
461	0.00200359
462	0.00231897
463	0.00170135
464	0.00069867
465	1.32249e-05
466	-0.000199616
467	-0.000436407
468	-0.00110872
469	-0.00180565
470	-0.00171308
471	-0.000413665
472	0.001784
473	0.00359142
474	0.00363498
475	0.0016886
476	-0.00079371
477	-0.00228103
478	-0.00246096
479	-0.00186472
480	-0.000909434
481	1.44505e-05
482	0.000205122
483	-0.000939354
484	-0.00321169
485	-0.00534739
486	-0.00590016
487	-0.00451651
488	-0.00182271
489	0.00177424
490	0.00746538
491	0.0178858
492	0.0359872
493	0.0636556
494	0.099867
495	0.140145
496	0.178695
497	0.211536
498	0.237388
499	0.257085
500	0.272084
501	0.282356
502	0.286441
503	0.282363
504	0.268429
505	0.244513
506	0.212889
507	0.178085
508	0.145089
509	0.117334
510	0.0959387
511	0.0802624
512	0.0684718
513	0.0586222
514	0.0495088
515	0.0410655
516	0.0336959
517	0.0278124
518	0.0232752
519	0.0195092
520	0.0163304
521	0.0136242
522	0.0110749
523	0.00875108
524	0.00688578
525	0.00580407
526	0.00559849
527	0.00613224
528	0.00686529
529	0.00728631
530	0.00709646
531	0.00644177
532	0.00561345
533	0.00459629
534	0.00313998
535	0.00138518
536	-6.64407e-05
537	-0.00102282
538	-0.00183941
539	-0.00292504
540	-0.00412242
541	-0.00494546
542	-0.00523065
543	-0.00487443
544	-0.00369993
545	-0.00187982
546	-0.000100265
547	0.00123986
548	0.00230174
549	0.00340845
550	0.00433007
551	0.00424974
552	0.00313773
553	0.00184904
554	0.00095246
555	0.00013423
556	-0.00108096
557	-0.00277941
558	-0.00432923
559	-0.00516297
560	-0.00542608
561	-0.00533795
562	-0.00519029
563	-0.00522627
564	-0.00511284
565	-0.00433431
566	-0.00286507
567	-0.00155147
568	-0.00153704
569	-0.00299908
570	-0.00487815
571	-0.00614435
572	-0.00629614
573	-0.00509642
574	-0.00309319
575	-0.00145273
576	-0.000831286
577	-0.00101531
578	-0.00146522
579	-0.00159422
580	-0.0011487
581	-6.29129e-06
582	0.00136654
583	0.00180588
584	0.000684505
585	-0.0016357
586	-0.00407457
587	-0.00565399
588	-0.00598067
589	-0.00504276
590	-0.00313776
591	-0.0012754
592	-0.000493962
593	-0.000467445
594	-6.57249e-05
595	0.00121695
596	0.00309262
597	0.00511105
598	0.00682012
599	0.00778967
600	0.00759509
601	0.00638069
602	0.00491384
603	0.00375533
604	0.00267792
605	0.00128382
606	-0.000312053
607	-0.00177522
608	-0.00268522
609	-0.00300301
610	-0.00291809
611	-0.00249813
612	-0.00213714
613	-0.00197471
614	-0.00137535
615	0.000305243
616	0.00241887
617	0.00385397
618	0.00418901
619	0.0037082
620	0.00310922
621	0.00273502
622	0.00257269
623	0.00234957
624	0.00181965
625	0.000873667
626	-1.0199e-05
627	-0.000607615
628	-0.000602118
629	0.000468397
630	0.00250861
631	0.00534006
632	0.00813052
633	0.00976295
634	0.00965539
635	0.00871946
636	0.00855669
637	0.0106736
638	0.0168886
639	0.0292214
640	0.0492633
641	0.0769318
642	0.110022
643	0.144882
644	0.17761
645	0.2057
646	0.228647
647	0.247002
648	0.261076
649	0.270367
650	0.273563
651	0.268861
652	0.254821
653	0.23146
654	0.201244
655	0.16889
656	0.139469
657	0.115878
658	0.0981734
659	0.0845767
660	0.0729232
661	0.0621918
662	0.0525886
663	0.0449015
664	0.0388657
665	0.0336262
666	0.0287886
667	0.0243884
668	0.0206434
669	0.0175138
670	0.0148922
671	0.0127101
672	0.0110944
673	0.0101454
674	0.00968115
675	0.00905739
676	0.00786947
677	0.00660225
678	0.00586075
679	0.00568397
680	0.00537079
681	0.00432945
682	0.0024321
683	0.000479776
684	-0.000549341
685	-0.000637619
686	-0.000500111
687	-0.000555236
688	-0.00127066
689	-0.00210114
690	-0.00205515
691	-0.000936517
692	0.000377199
693	0.000730843
694	0.000221451
695	0.000135461
696	0.00101874
697	0.00197812
698	0.00193445
699	0.000547259
700	-0.00171805
701	-0.00384219
702	-0.0051823
703	-0.005859
704	-0.00614441
705	-0.0061857
706	-0.00602248
707	-0.00560647
708	-0.00535296
709	-0.00558852
710	-0.0056898
711	-0.0047634
712	-0.00247112
713	0.000695154
714	0.00376871
715	0.00581047
716	0.0066678
717	0.00672721
718	0.00665502
719	0.00698142
720	0.0078484
721	0.00903003
722	0.0102939
723	0.0111397
724	0.0109484
725	0.00956332
726	0.00762907
727	0.00613143
728	0.00548489
729	0.00505887
730	0.00426415
731	0.00302664
732	0.00125282
733	-0.000855676
734	-0.00254672
735	-0.00349971
736	-0.00388144
737	-0.00406647
738	-0.00414347
739	-0.00409958
740	-0.00442646
741	-0.00547
742	-0.00670469
743	-0.00696439
744	-0.00574101
745	-0.00380612
746	-0.00235483
747	-0.00197938
748	-0.00226059
749	-0.00251323
750	-0.00194399
751	-0.000692481
752	0.000499142
753	0.000488921
754	-0.000880691
755	-0.00289815
756	-0.00460864
757	-0.00536459
758	-0.00431172
759	0.000851165
760	0.0129518
761	0.0331445
762	0.0598289
763	0.0898085
764	0.119791
765	0.147281
766	0.171104
767	0.191227
768	0.207691
769	0.219979
770	0.226839
771	0.227213
772	0.220625
773	0.207014
774	0.186994
775	0.162165
776	0.135736
777	0.111546
778	0.0916872
779	0.075906
780	0.0630324
781	0.0524671
782	0.0440558
783	0.0376435
784	0.0323377
785	0.0272115
786	0.0218912
787	0.0168091
788	0.0128452
789	0.0107849
790	0.0104074
791	0.0103768
792	0.00951574
793	0.00758333
794	0.00532974
795	0.00353733
796	0.00239103
797	0.00189092
798	0.00177807
799	0.00182266
800	0.00180814
801	0.00147449
802	0.000887968
803	0.000504238
804	0.000604312
805	0.000945679
806	0.000957799
807	0.000683322
808	0.000624798
809	0.000911513
810	0.00141182
811	0.00191721
812	0.00208259
813	0.00157013
814	0.000461816
815	-0.000488203
816	-0.000659977
817	0.000125454
818	0.00144977
819	0.00220539
820	0.00143007
821	-0.000951924
822	-0.0040726
823	-0.00664787
824	-0.00771532
825	-0.00723299
826	-0.00619641
827	-0.00558775
828	-0.0058142
829	-0.00668167
830	-0.00728958
831	-0.00659982
832	-0.00416045
833	-0.000365632
834	0.00358185
835	0.00651224
836	0.00793569
837	0.00788251
838	0.00710228
839	0.00669863
840	0.00662159
841	0.00617994
842	0.00511139
843	0.00327657
844	0.00109834
845	-0.00068755
846	-0.00185041
847	-0.00219518
848	-0.00134006
849	0.000408052
850	0.00213373
851	0.00306485
852	0.00294321
853	0.00217564
854	0.00150687
855	0.0014489
856	0.00194447
857	0.00212371
858	0.00120306
859	-0.000413494
860	-0.00165626
861	-0.00208177
862	-0.0018038
863	-0.00142222
864	-0.00156959
865	-0.00202994
866	-0.00240344
867	-0.0026287
868	-0.00291065
869	-0.00303165
870	-0.00247837
871	-0.00132095
872	-0.000136441
873	0.000665459
874	0.00112493
875	0.00169492
876	0.0028799
877	0.00464232
878	0.00641991
879	0.00727644
880	0.00671195
881	0.00515642
882	0.00351711
883	0.00232852
884	0.00169525
885	0.00274023
886	0.00805409
887	0.019955
888	0.0389483
889	0.0631983
890	0.0897511
891	0.115824
892	0.139599
893	0.160341
894	0.177828
895	0.191869
896	0.202122
897	0.207735
898	0.207338
899	0.199605
900	0.184119
901	0.162337
902	0.137966
903	0.115307
904	0.0965277
905	0.0813763
906	0.0686208
907	0.0573512
908	0.0473858
909	0.0389977
910	0.0326455
911	0.0285225
912	0.0259475
913	0.0239556
914	0.0219046
915	0.0192516
916	0.0160222
917	0.0132498
918	0.0118779
919	0.0121432
920	0.0134292
921	0.0143005
922	0.0139099
923	0.0128819
924	0.0122143
925	0.0122469
926	0.012599
927	0.0127743
928	0.0130075
929	0.013566
930	0.0139543
931	0.0136034
932	0.0121825
933	0.00986864
934	0.00735872
935	0.005278
936	0.00358502
937	0.00207583
938	0.000575381
939	-0.00104253
940	-0.00277153
941	-0.00456256
942	-0.00638708
943	-0.0076565
944	-0.0076045
945	-0.00611459
946	-0.00391647
947	-0.00196863
948	-0.000606649
949	0.000462741
950	0.0011723
951	0.00130316
952	0.00105791
953	0.000631715
954	0.000297402
955	7.88198e-05
956	-0.000307793
957	-0.0010084
958	-0.00172201
959	-0.00193015
960	-0.0015433
961	-0.000803076
962	-0.000244982
963	-0.000195491
964	-0.000362285
965	-6.03917e-06
966	0.00117356
967	0.00261152
968	0.00330024
969	0.00286236
970	0.0016866
971	0.000201197
972	-0.00127884
973	-0.00244844
974	-0.00310607
975	-0.00310263
976	-0.00241201
977	-0.00130336
978	-0.000484796
979	-0.000272457
980	-0.000595464
981	-0.00121229
982	-0.00157562
983	-0.00130596
984	-0.000538954
985	0.000166795
986	0.000247409
987	-0.000183739
988	-0.000528072
989	-0.000543019
990	-9.67137e-05
991	0.000827241
992	0.00194794
993	0.00305875
994	0.00397419
995	0.00449822
996	0.00444735
997	0.00379847
998	0.00292372
999	0.00215752
1000	0.0014929
1001	0.000605964
1002	-0.000552233
1003	-0.00180654
1004	-0.0026755
1005	-0.002908
1006	-0.00319076
1007	-0.00392916
1008	-0.00433065
1009	-0.00364822
1010	-0.00195407
1011	0.000135664
1012	0.00188631
1013	0.00270883
1014	0.00247703
1015	0.00134665
1016	-2.91902e-05
1017	-0.00107233
1018	-0.00128354
1019	-0.00017225
1020	0.00239951
1021	0.00549139
1022	0.0075922
1023	0.00768302
1024	0.00604401
1025	0.00472434
1026	0.00596927
1027	0.0111165
1028	0.021217
1029	0.0367441
1030	0.0568802
1031	0.0795718
1032	0.102464
1033	0.123838
1034	0.143103
1035	0.160167
1036	0.174666
1037	0.185959
1038	0.192839
1039	0.193455
1040	0.187138
1041	0.174806
1042	0.157895
1043	0.137982
1044	0.116458
1045	0.0954072
1046	0.0772852
1047	0.0631823
1048	0.0527483
1049	0.0451297
1050	0.0396406
1051	0.0357078
1052	0.0325084
1053	0.0290225
1054	0.0250207
1055	0.0210412
1056	0.0173803
1057	0.013948
1058	0.0109009
1059	0.00852881
1060	0.00672683
1061	0.00528731
1062	0.00448949
1063	0.00493254
1064	0.00613055
1065	0.00681946
1066	0.0064151
1067	0.00555112
1068	0.00508631
1069	0.00510204
1070	0.00539417
1071	0.00599238
1072	0.00660303
1073	0.00651728
1074	0.00520141
1075	0.00303476
1076	0.0013992
1077	0.0015235
1078	0.00326608
1079	0.00520308
1080	0.00628758
1081	0.00578568
1082	0.0033611
1083	-0.000114719
1084	-0.00325254
1085	-0.00499256
1086	-0.00523022
1087	-0.00402124
1088	-0.00191874
1089	2.27565e-05
1090	0.000608213
1091	-1.17921e-05
1092	-0.000675663
1093	-0.000122709
1094	0.00219019
1095	0.0057033
1096	0.00918787
1097	0.0111954
1098	0.0110487
1099	0.00901241
1100	0.00617975
1101	0.00387678
1102	0.00241808
1103	0.00162416
1104	0.00138438
1105	0.00118902
1106	0.000445076
1107	-0.00122883
1108	-0.00332332
1109	-0.00484478
1110	-0.00547363
1111	-0.00526226
1112	-0.00433414
1113	-0.00299724
1114	-0.00181733
1115	-0.00134404
1116	-0.00150514
1117	-0.00168611
1118	-0.0017447
1119	-0.00190383
1120	-0.00200978
1121	-0.00158692
1122	-0.000687671
1123	-0.000305328
1124	-0.00111543
1125	-0.00307389
1126	-0.00542027
1127	-0.00733897
1128	-0.00814658
1129	-0.00768289
1130	-0.00630565
1131	-0.0045157
1132	-0.00281214
1133	-0.00138339
1134	8.51021e-05
1135	0.00175044
1136	0.00336878
1137	0.00487598
1138	0.00602852
1139	0.00610271
1140	0.00479641
1141	0.0028546
1142	0.00154677
1143	0.00127476
1144	0.00140059
1145	0.00109067
1146	4.00987e-05
1147	-0.00172808
1148	-0.00349512
1149	-0.004305
1150	-0.0038186
1151	-0.00218746
1152	-7.5351e-05
1153	0.00167091
1154	0.00279723
1155	0.00341031
1156	0.00355396
1157	0.00331657
1158	0.00296022
1159	0.00279916
1160	0.00257042
1161	0.00185574
1162	0.000705222
1163	-0.000505786
1164	-0.00152625
1165	-0.0022391
1166	-0.00306026
1167	-0.00447044
1168	-0.00589118
1169	-0.0060854
1170	-0.0049407
1171	-0.00308503
1172	-0.00101115
1173	0.000873816
1174	0.00263556
1175	0.00513329
1176	0.0103071
1177	0.0206879
1178	0.0373604
1179	0.058867
1180	0.0818366
1181	0.10266
1182	0.119242
1183	0.131717
1184	0.141314
1185	0.149258
1186	0.15598
1187	0.160281
1188	0.160005
1189	0.153657
1190	0.141092
1191	0.123364
1192	0.10268
1193	0.0821032
1194	0.06449
1195	0.0516683
1196	0.0432455
1197	0.0367827
1198	0.030049
1199	0.0226117
1200	0.0155625
1201	0.010039
1202	0.00621394
1203	0.00344273
1204	0.00155979
1205	0.000425689
1206	-0.000709777
1207	-0.00250661
1208	-0.00490568
1209	-0.00754146
1210	-0.00985959
1211	-0.0111691
1212	-0.0110567
1213	-0.00963605
1214	-0.00815361
1215	-0.00799941
1216	-0.00884592
1217	-0.00934797
1218	-0.00804675
1219	-0.00467121
1220	-0.000372003
1221	0.00323245
1222	0.00538965
1223	0.00613884
1224	0.00590284
1225	0.00541637
1226	0.00501739
1227	0.0045195
1228	0.00373875
1229	0.00269239
1230	0.0015694
1231	0.000392295
1232	-0.00109844
1233	-0.00263552
1234	-0.0036626
1235	-0.00400516
1236	-0.00366799
1237	-0.00290447
1238	-0.00193612
1239	-0.000521316
1240	0.00147012
1241	0.00349602
1242	0.00489975
1243	0.00550031
1244	0.00542851
1245	0.00492781
1246	0.00403952
1247	0.00258842
1248	0.000806245
1249	-0.000516781
1250	-0.000659097
1251	0.00039752
1252	0.00173745
1253	0.00244041
1254	0.00212583
1255	0.000869312
1256	-0.000893038
1257	-0.00252389
1258	-0.00339349
1259	-0.00273712
1260	-0.000263874
1261	0.00296944
1262	0.00520226
1263	0.00516051
1264	0.00317688
1265	0.000901208
1266	-0.000133741
1267	0.000552983
1268	0.00239549
1269	0.00411225
1270	0.00464383
1271	0.00360795
1272	0.00139021
1273	-0.00131977
1274	-0.00392834
1275	-0.00603224
1276	-0.00724886
1277	-0.00729209
1278	-0.00634323
1279	-0.00474641
1280	-0.00274487
1281	-0.000796826
1282	0.000500871
1283	0.000748095
1284	6.55378e-05
1285	-0.000586235
1286	-0.000290423
1287	0.000770582
1288	0.00169824
1289	0.0017471
1290	0.000385953
1291	-0.00189115
1292	-0.00386883
1293	-0.00457792
1294	-0.00405827
1295	-0.00284873
1296	-0.00111356
1297	0.00153689
1298	0.0064584
1299	0.0152682
1300	0.0294154
1301	0.0491582
1302	0.0725395
1303	0.0961189
1304	0.11669
1305	0.132186
1306	0.142517
1307	0.14899
1308	0.153044
1309	0.155171
1310	0.154269
1311	0.148095
1312	0.13507
1313	0.115933
1314	0.0937674
1315	0.0722363
1316	0.0542309
1317	0.0410235
1318	0.0321273
1319	0.0258092
1320	0.0205271
1321	0.0158091
1322	0.0118544
1323	0.00864119
1324	0.0062832
1325	0.00501149
1326	0.00481
1327	0.00506042
1328	0.00524035
1329	0.0055245
1330	0.00619681
1331	0.00711649
1332	0.0074595
1333	0.00695411
1334	0.0056152
1335	0.00371421
1336	0.0015389
1337	-0.000437307
1338	-0.00153148
1339	-0.0014642
1340	-0.000870954
1341	-0.000787932
1342	-0.00169078
1343	-0.00350172
1344	-0.00575991
1345	-0.00726997
1346	-0.00664273
1347	-0.003778
1348	5.95382e-05
1349	0.003472
1350	0.00541606
1351	0.00550461
1352	0.00389339
1353	0.00134752
1354	-0.000843585
1355	-0.00169368
1356	-0.00111118
1357	9.03248e-05
1358	0.000670363
1359	0.000155446
1360	-0.00100146
1361	-0.00204309
1362	-0.00247618
1363	-0.00238438
1364	-0.00219813
1365	-0.00186135
1366	-0.000899417
1367	0.000769257
1368	0.00226705
1369	0.00253172
1370	0.00125339
1371	-0.00111596
1372	-0.00352579
1373	-0.00501465
1374	-0.00535667
1375	-0.00499328
1376	-0.0047677
1377	-0.00513498
1378	-0.00601803
1379	-0.00688926
1380	-0.00715675
1381	-0.00656983
1382	-0.00496878
1383	-0.00287239
1384	-0.00136843
1385	-0.00120655
1386	-0.00224139
1387	-0.00340415
1388	-0.00326282
1389	-0.00139932
1390	0.00172528
1391	0.00494534
1392	0.00667778
1393	0.00618015
1394	0.00419671
1395	0.00235354
1396	0.00203906
1397	0.00340005
1398	0.00538267
1399	0.00665288
1400	0.0064515
1401	0.00470627
1402	0.00228776
1403	1.37451e-05
1404	-0.00158913
1405	-0.00181083
1406	-0.000492475
1407	0.00154313
1408	0.00327191
1409	0.00387488
1410	0.00325585
1411	0.00215905
1412	0.00136966
1413	0.00104848
1414	0.000889984
1415	0.000471364
1416	-0.000199053
1417	-0.00075435
1418	-0.00121206
1419	-0.00183348
1420	-0.00245361
1421	-0.00283541
1422	-0.00280035
1423	-0.00215089
1424	-0.00118678
1425	-0.000312649
1426	0.000608162
1427	0.0017323
1428	0.00265019
1429	0.0028416
1430	0.00186374
1431	-4.41805e-05
1432	-0.00176192
1433	-0.00199194
1434	-0.000697373
1435	0.000871849
1436	0.00136465
1437	0.00062595
1438	-0.000595022
1439	-0.00186306
1440	-0.00258749
1441	-0.00180425
1442	0.000593466
1443	0.003496
1444	0.00556192
1445	0.00555855
1446	0.00363854
1447	0.00142387
1448	0.00026455
1449	0.000739292
1450	0.00236983
1451	0.0039034
1452	0.00431201
1453	0.00425
1454	0.00584591
1455	0.0115552
1456	0.0228
1457	0.039363
1458	0.0594806
1459	0.0801806
1460	0.0984598
1461	0.112724
1462	0.123275
1463	0.131147
1464	0.137253
1465	0.141209
1466	0.141556
1467	0.136906
1468	0.127045
1469	0.112918
1470	0.0962352
1471	0.07913
1472	0.0635888
1473	0.0507468
1474	0.0406549
1475	0.0327759
1476	0.0265576
1477	0.0219017
1478	0.018719
1479	0.0165113
1480	0.0146507
1481	0.0125607
1482	0.00991207
1483	0.00700848
1484	0.00454616
1485	0.00308302
1486	0.00262955
1487	0.00279934
1488	0.00296257
1489	0.00236359
1490	0.000545494
1491	-0.00178306
1492	-0.00306019
1493	-0.00238757
1494	-0.000287097
1495	0.00192161
1496	0.002958
1497	0.00259032
1498	0.00167437
1499	0.00120303
1500	0.0015758
1501	0.00271343
1502	0.00413512
1503	0.00527435
1504	0.00570611
1505	0.00510386
1506	0.00378833
1507	0.00209113
1508	0.000716007
1509	0.000519146
1510	0.00120819
1511	0.00151727
1512	0.000525982
1513	-0.00159576
1514	-0.00404198
1515	-0.00600243
1516	-0.00694437
1517	-0.00675488
1518	-0.00585303
1519	-0.00485818
1520	-0.00405899
1521	-0.00346014
1522	-0.00298416
1523	-0.00231203
1524	-0.00127096
1525	-0.000347538
1526	-0.000134436
1527	-0.00048613
1528	-0.00114747
1529	-0.00207348
1530	-0.00300658
1531	-0.00367291
1532	-0.0037178
1533	-0.00270827
1534	-0.000796982
1535	0.00124513
1536	0.00244243
1537	0.00233339
1538	0.00145382
1539	0.000836909
1540	0.000977243
1541	0.00161435
1542	0.00207533
1543	0.00172426
1544	0.000984373
1545	0.000828754
1546	0.00157443
1547	0.00287444
1548	0.00451569
1549	0.00611907
1550	0.00722161
1551	0.00738924
1552	0.00640896
1553	0.00499678
1554	0.00398614
1555	0.00369344
1556	0.00410743
1557	0.00465933
1558	0.00414624
1559	0.00189614
1560	-0.00133509
1561	-0.00385204
1562	-0.00416166
1563	-0.00213681
1564	0.000780417
1565	0.00251519
1566	0.00185636
1567	-0.000710346
1568	-0.00356031
1569	-0.00522792
1570	-0.00529256
1571	-0.00444912
1572	-0.0034896
1573	-0.00265098
1574	-0.00214771
1575	-0.00217696
1576	-0.0027194
1577	-0.00363146
1578	-0.00439416
1579	-0.00503082
1580	-0.00590055
1581	-0.00768176
1582	-0.010474
1583	-0.0131232
1584	-0.0137646
1585	-0.0111909
1586	-0.00567066
1587	0.0025643
1588	0.014013
1589	0.029204
1590	0.0477467
1591	0.0677385
1592	0.0867749
1593	0.103051
1594	0.11553
1595	0.123755
1596	0.127981
1597	0.128383
1598	0.125056
1599	0.118212
1600	0.108363
1601	0.0960511
1602	0.0817014
1603	0.0663162
1604	0.0514479
1605	0.0390811
1606	0.0303431
1607	0.0247709
1608	0.0211548
1609	0.0186294
1610	0.0168416
1611	0.0154554
1612	0.0142327
1613	0.013126
1614	0.0123946
1615	0.0120882
1616	0.0120307
1617	0.0119856
1618	0.0114101
1619	0.010078
1620	0.00829232
1621	0.00639966
1622	0.00476139
1623	0.0039037
1624	0.0036449
1625	0.00318699
1626	0.00207625
1627	0.000475697
1628	-0.00116236
1629	-0.00219785
1630	-0.00221379
1631	-0.00131302
1632	5.23481e-05
1633	0.0010187
1634	0.00125341
1635	0.000878881
1636	-4.2105e-05
1637	-0.00104814
1638	-0.00142585
1639	-0.000780647
1640	0.000771336
1641	0.00247179
1642	0.00356885
1643	0.00384076
1644	0.00332772
1645	0.00229226
1646	0.000905897
1647	-0.000459316
1648	-0.00117115
1649	-0.000920129
1650	-0.000140646
1651	0.000250622
1652	-0.000308239
1653	-0.00152947
1654	-0.00248342
1655	-0.00234298
1656	-0.00103878
1657	0.000444479
1658	0.00102237
1659	3.41099e-05
1660	-0.00188995
1661	-0.00331754
1662	-0.00352363
1663	-0.00277821
1664	-0.0017856
1665	-0.00108736
1666	-0.00104446
1667	-0.00182937
1668	-0.00327003
1669	-0.00433214
1670	-0.00351678
1671	-0.00027825
1672	0.00412628
1673	0.00751116
1674	0.00862995
1675	0.00721037
1676	0.00406459
1677	0.000692086
1678	-0.000941135
1679	0.000104011
1680	0.00283682
1681	0.00517712
1682	0.00546895
1683	0.00362622
1684	0.00086656
1685	-0.00135287
1686	-0.0022596
1687	-0.00154814
1688	0.000347654
1689	0.00211703
1690	0.00213039
1691	-9.49547e-06
1692	-0.00319298
1693	-0.00608891
1694	-0.0075261
1695	-0.00706206
1696	-0.00501582
1697	-0.0026589
1698	-0.00105671
1699	-0.000726366
1700	-0.000988321
1701	-0.000757817
1702	0.000299861
1703	0.00168431
1704	0.00273203
1705	0.00341246
1706	0.0034527
1707	0.00232259
1708	-5.18211e-06
1709	-0.00243881
1710	-0.00386684
1711	-0.00412707
1712	-0.00370883
1713	-0.00314738
1714	-0.00256444
1715	-0.00222498
1716	-0.00202556
1717	-0.00141984
1718	0.000152112
1719	0.0022975
1720	0.00398633
1721	0.00464015
1722	0.00410624
1723	0.00264874
1724	0.000904864
1725	-0.000254692
1726	0.000103434
1727	0.00205544
1728	0.00429421
1729	0.00518779
1730	0.00430691
1731	0.0022006
1732	-0.000261571
1733	-0.00204136
1734	-0.00229282
1735	-0.000845639
1736	0.00138425
1737	0.00281373
1738	0.00248294
1739	0.000863485
1740	-0.00110853
1741	-0.00266586
1742	-0.00321547
1743	-0.00277966
1744	-0.0017903
1745	-0.000835696
1746	-0.000282002
1747	-0.00019795
1748	-0.000356837
1749	-0.000621624
1750	-0.00102648
1751	-0.00144316
1752	-0.00178475
1753	-0.00157455
1754	-0.000347849
1755	0.00163992
1756	0.00361438
1757	0.00496507
1758	0.00572512
1759	0.00644811
1760	0.008241
1761	0.0121426
1762	0.0191485
1763	0.029832
1764	0.0437038
1765	0.0592245
1766	0.0747
1767	0.0885682
1768	0.0992278
1769	0.105806
1770	0.10853
1771	0.108836
1772	0.107797
1773	0.105261
1774	0.100521
1775	0.0927891
1776	0.0815181
1777	0.0668746
1778	0.050458
1779	0.0348092
1780	0.0221242
1781	0.0132321
1782	0.00765077
1783	0.00418204
1784	0.00143855
1785	-0.00179292
1786	-0.00626307
1787	-0.0114014
1788	-0.0158303
1789	-0.0182039
1790	-0.0183018
1791	-0.0171498
1792	-0.0160029
1793	-0.0156332
1794	-0.015805
1795	-0.0153773
1796	-0.0133866
1797	-0.0100887
1798	-0.00686188
1799	-0.0048485
1800	-0.00416905
1801	-0.00395265
1802	-0.00328547
1803	-0.00186171
1804	-0.000397148
1805	0.000464884
1806	0.000617132
1807	0.000419252
1808	-4.544e-05
1809	-0.000790025
1810	-0.00184043
1811	-0.00308313
1812	-0.00385066
1813	-0.0033347
1814	-0.00147023
1815	0.000347912
1816	0.00101302
1817	0.000777662
1818	0.000777991
1819	0.00189275
1820	0.00342313
1821	0.00426588
1822	0.00397056
1823	0.00297328
1824	0.002192
1825	0.00214334
1826	0.00237077
1827	0.0024457
1828	0.0022502
1829	0.00194004
1830	0.00168407
1831	0.00133058
1832	0.000585981
1833	-0.000449019
1834	-0.00122494
1835	-0.00124884
1836	-0.000429961
1837	0.000591433
1838	0.000753617
1839	-8.52586e-05
1840	-0.00129566
1841	-0.0021606
1842	-0.00226797
1843	-0.00191616
1844	-0.00168763
1845	-0.00144203
1846	-0.00123352
1847	-0.00151069
1848	-0.00218407
1849	-0.00260588
1850	-0.00255608
1851	-0.00253695
1852	-0.00320169
1853	-0.00446762
1854	-0.00593796
1855	-0.00718016
1856	-0.00749
1857	-0.00652184
1858	-0.00478353
1859	-0.00319561
1860	-0.00226326
1861	-0.00192295
1862	-0.00149321
1863	-7.88412e-05
1864	0.002355
1865	0.00494409
1866	0.00706957
1867	0.0083056
1868	0.00808498
1869	0.00627144
1870	0.00359361
1871	0.00104986
1872	-0.000413256
1873	-0.000352087
1874	0.000816607
1875	0.00200085
1876	0.0020554
1877	0.000450845
1878	-0.00221016
1879	-0.00440577
1880	-0.00481541
1881	-0.00326541
1882	-0.000910728
1883	0.00093209
1884	0.0016325
1885	0.000976385
1886	-0.000472425
1887	-0.000663432
1888	0.00319111
1889	0.0126335
1890	0.0276342
1891	0.0464029
1892	0.06591
1893	0.0830365
1894	0.0957878
1895	0.104541
1896	0.111456
1897	0.117928
1898	0.12317
1899	0.125508
1900	0.123311
1901	0.11582
1902	0.103429
1903	0.0877604
1904	0.0714988
1905	0.0570949
1906	0.0456825
1907	0.0372676
1908	0.0314888
1909	0.0274129
1910	0.0238442
1911	0.020431
1912	0.0176404
1913	0.015961
1914	0.0150269
1915	0.0138193
1916	0.0118837
1917	0.00961138
1918	0.00768
1919	0.00666615
1920	0.00661815
1921	0.00695624
1922	0.00693227
1923	0.00612909
1924	0.00495154
1925	0.00426937
1926	0.00449368
1927	0.00521122
1928	0.00619563
1929	0.00724055
1930	0.00742686
1931	0.00591965
1932	0.0031426
1933	0.000182209
1934	-0.00215904
1935	-0.00343604
1936	-0.00335095
1937	-0.00180651
1938	-1.78363e-05
1939	0.000818755
1940	0.000441663
1941	-0.000420316
1942	-0.000648306
1943	0.000513601
1944	0.00334801
1945	0.00716005
1946	0.0107588
1947	0.0125667
1948	0.011655
1949	0.00890727
1950	0.00635221
1951	0.00509364
1952	0.00470838
1953	0.00431412
1954	0.00341873
1955	0.00195215
1956	-0.000131491
1957	-0.00270305
1958	-0.00545941
1959	-0.007787
1960	-0.00875721
1961	-0.00803598
1962	-0.00625721
1963	-0.00474457
1964	-0.0042428
1965	-0.00459611
1966	-0.00511014
1967	-0.00528639
1968	-0.00516452
1969	-0.00515969
1970	-0.00520588
1971	-0.00459872
1972	-0.00325332
1973	-0.00206587
1974	-0.00193193
1975	-0.00296343
1976	-0.0043143
1977	-0.00463649
1978	-0.00331705
1979	-0.00107949
1980	0.000951996
1981	0.00227785
1982	0.00307515
1983	0.00339141
1984	0.00292855
1985	0.00143234
1986	-0.000477719
1987	-0.00184057
1988	-0.00230595
1989	-0.00216916
1990	-0.00214394
1991	-0.00235617
1992	-0.00241686
1993	-0.00191587
1994	-0.000910186
1995	2.92532e-05
1996	0.000403658
1997	0.00035559
[truncated: 185 more rows]

## Sheet: Fig S12D
Fig S12D
Time (s)	Corrected Heat Rate (µJ/s)	Mole Ratio	Enthalpy (kJ/mol)
0	-0.0878917	0.111111	-5.50127
1	-0.0858191	0.223457	-3.17928
2	-0.0836077	0.337051	-4.14077
3	-0.0817081	0.451907	-2.97682
4	-0.0801807	0.568039	-3.66281
5	-0.0788406	0.685462	-2.9333
6	-0.0777081	0.804189	-2.96592
7	-0.076602	0.924236	-4.61418
8	-0.0754261	1.04562	-3.55984
9	-0.0747514	1.16835	-3.31455
10	-0.0753362	1.29244	-3.14208
11	-0.0771402	1.41791	-2.60518
12	-0.0791092	1.54478	-2.72631
13	-0.0799247	1.67305	-3.21588
14	-0.0791837	1.80275	-1.88158
15	-0.0778149
16	-0.0771116
17	-0.0774819
18	-0.0784069
19	-0.079312
20	-0.0799476
21	-0.0800838
22	-0.0797904
23	-0.0794528
24	-0.0796217
25	-0.0804369
26	-0.08172
27	-0.0833558
28	-0.0849426
29	-0.0860574
30	-0.0863802
31	-0.0858496
32	-0.0848825
33	-0.0839102
34	-0.0830814
35	-0.0825114
36	-0.0822072
37	-0.0818561
38	-0.0811245
39	-0.0793571
40	-0.0762806
41	-0.0726319
42	-0.0695625
43	-0.0678806
44	-0.0678064
45	-0.0688889
46	-0.0702127
47	-0.0710897
48	-0.0712656
49	-0.0707708
50	-0.0696897
51	-0.0679787
52	-0.0652392
53	-0.0608254
54	-0.0543708
55	-0.0462357
56	-0.0376636
57	-0.0299498
58	-0.0236427
59	-0.0182634
60	-0.0130029
61	-0.0072879
62	-0.00121145
63	0.00417964
64	0.00724253
65	0.00751773
66	0.0054784
67	0.00279579
68	0.00121681
69	0.00198288
70	0.00622452
71	0.0144547
72	0.0258905
73	0.0387571
74	0.0511057
75	0.0621625
76	0.0723428
77	0.0818636
78	0.0902187
79	0.0970583
80	0.102128
81	0.104544
82	0.103195
83	0.0975205
84	0.0879135
85	0.0754429
86	0.0620854
87	0.0500066
88	0.0405056
89	0.0338397
90	0.0293823
91	0.0261032
92	0.0231373
93	0.0202385
94	0.0174923
95	0.0150186
96	0.0128917
97	0.0116334
98	0.0118298
99	0.0130502
100	0.0140139
101	0.0135843
102	0.012094
103	0.0106232
104	0.0099805
105	0.0102946
106	0.0114184
107	0.0130291
108	0.0144168
109	0.0151832
110	0.0154062
111	0.0156256
112	0.0161354
113	0.0167189
114	0.0173165
115	0.0182068
116	0.0194264
117	0.0204534
118	0.0207507
119	0.0205698
120	0.0205521
121	0.0204793
122	0.0197785
123	0.0185501
124	0.0170842
125	0.0155073
126	0.0137411
127	0.0118302
128	0.00971014
129	0.0069998
130	0.00389956
131	0.00140677
132	0.000551758
133	0.00166118
134	0.00417297
135	0.00687677
136	0.00876937
137	0.00982169
138	0.0105641
139	0.0115414
140	0.0130116
141	0.0146516
142	0.0159148
143	0.0164413
144	0.0160787
145	0.0147511
146	0.0125072
147	0.00973923
148	0.00704818
149	0.0049983
150	0.00388983
151	0.00391542
152	0.00508249
153	0.00678669
154	0.00839861
155	0.00930882
156	0.00918657
157	0.00775288
158	0.0053465
159	0.00298957
160	0.00155846
161	0.00108096
162	0.00109525
163	0.00104667
164	0.000372571
165	-0.000940223
166	-0.00234468
167	-0.00270941
168	-0.00157948
169	0.00038626
170	0.00202334
171	0.00255806
172	0.00226345
173	0.00167665
174	0.00133467
175	0.00128072
176	0.00113785
177	0.00024378
178	-0.00173833
179	-0.00416815
180	-0.00577696
181	-0.00603946
182	-0.00539567
183	-0.00445206
184	-0.00361696
185	-0.00319736
186	-0.00349319
187	-0.00433069
188	-0.00470447
189	-0.0030158
190	0.00207233
191	0.0108216
192	0.0222667
193	0.0346143
194	0.0459978
195	0.0556069
196	0.0639862
197	0.0717581
198	0.0786182
199	0.0836363
200	0.0860651
201	0.0853552
202	0.0813386
203	0.0741626
204	0.0644963
205	0.0535983
206	0.0428206
207	0.0335083
208	0.0264132
209	0.0215167
210	0.0180913
211	0.0150744
212	0.0119902
213	0.00891485
214	0.00632176
215	0.00437701
216	0.00340088
217	0.00367146
218	0.00452247
219	0.00475001
220	0.0037679
221	0.0020267
222	0.000310006
223	-0.000774645
224	-0.000880517
225	0.000380822
226	0.00293816
227	0.00606996
228	0.00859425
229	0.00937853
230	0.00828036
231	0.00652029
232	0.00607647
233	0.00807486
234	0.0118215
235	0.0152525
236	0.0164745
237	0.0152668
238	0.0127082
239	0.0102459
240	0.00871503
241	0.00793248
242	0.00726448
243	0.00644029
244	0.00538684
245	0.00425417
246	0.00331164
247	0.00258959
248	0.00199795
249	0.00168465
250	0.00135778
251	0.000691887
252	-0.000114497
253	-0.000676926
254	-0.000580196
255	0.000225666
256	0.0010309
257	0.00133767
258	0.000753966
259	-0.000854076
260	-0.00262698
261	-0.00329865
262	-0.00228888
263	5.79959e-05
264	0.00232009
265	0.0030001
266	0.00184694
267	2.79304e-05
268	-0.00110718
269	-0.00103336
270	-0.000441135
271	-0.0001876
272	-0.000172732
273	-8.40552e-05
274	0.000109346
275	0.000173708
276	-0.000207734
277	-0.00121511
278	-0.00207275
279	-0.00169495
280	8.73935e-05
281	0.00254236
282	0.00461633
283	0.00560716
284	0.00539322
285	0.00423227
286	0.00234212
287	-5.06994e-05
288	-0.00233312
289	-0.00350839
290	-0.00322539
291	-0.00249836
292	-0.00235256
293	-0.00285062
294	-0.00327371
295	-0.00315463
296	-0.00221701
297	-0.000539826
298	0.00136507
299	0.00309572
300	0.00428393
301	0.00488333
302	0.00499787
303	0.00475093
304	0.00403196
305	0.00303771
306	0.00206057
307	0.00116984
308	0.000142161
309	-0.000701464
310	0.000160091
311	0.00431333
312	0.0121634
313	0.0230245
314	0.0358404
315	0.0494637
316	0.0626453
317	0.0741646
318	0.0834177
319	0.0905472
320	0.0958033
321	0.0995964
322	0.102103
323	0.102574
324	0.0997446
325	0.0927957
326	0.0820966
327	0.0692157
328	0.0564377
329	0.045544
330	0.0373009
331	0.0316859
332	0.0279906
333	0.0253031
334	0.0225977
335	0.0190386
336	0.0149567
337	0.0117141
338	0.0101459
339	0.0100936
340	0.0109456
341	0.0122973
342	0.01418
343	0.0160195
344	0.0168417
345	0.016171
346	0.0143267
347	0.011817
348	0.00930845
349	0.00771245
350	0.00719083
351	0.00695963
352	0.00583526
353	0.00333539
354	0.000297858
355	-0.00191887
356	-0.00294815
357	-0.0029756
358	-0.00171308
359	0.000413356
360	0.00262134
361	0.0037722
362	0.00336764
363	0.00179806
364	-6.06608e-06
365	-0.0010746
366	-0.000842249
367	0.000456785
368	0.00165664
369	0.00166345
370	0.00017573
371	-0.00214931
372	-0.00377482
373	-0.00370064
374	-0.00248174
375	-0.00120927
376	-0.000440037
377	-0.000284152
378	-0.000461301
379	-0.000482288
380	-0.000123962
381	0.000368514
382	0.000735693
383	0.00100895
384	0.000898444
385	2.41425e-06
386	-0.00136718
387	-0.00226815
388	-0.00218416
389	-0.00142773
390	-0.000487353
391	-0.000172264
392	-0.00103431
393	-0.00258204
394	-0.00357881
395	-0.00297082
396	-0.000632467
397	0.00267247
398	0.00562567
399	0.007311
400	0.00755608
401	0.00654588
402	0.0050756
403	0.00437152
404	0.00482466
405	0.00559913
406	0.00557744
407	0.00410701
408	0.00139683
409	-0.00210638
410	-0.00543597
411	-0.00710602
412	-0.00654881
413	-0.00469081
414	-0.00275683
415	-0.00146024
416	-0.00133944
417	-0.00219672
418	-0.00305279
419	-0.00280717
420	-0.00111594
421	0.000830663
422	0.00175098
423	0.00183298
424	0.00160496
425	0.000623106
426	-0.00130811
427	-0.00321669
428	-0.00367129
429	-0.00230496
430	-0.000260537
431	0.00111801
432	0.00160314
433	0.00198839
434	0.00378618
435	0.0089123
436	0.0181011
437	0.0302872
438	0.0435246
439	0.0563054
440	0.0679647
441	0.0780103
442	0.0854298
443	0.0894896
444	0.0906786
445	0.0899949
446	0.0876758
447	0.0831621
448	0.0757087
449	0.0652021
450	0.0527334
451	0.0400394
452	0.0289513
453	0.0205594
454	0.0150997
455	0.0120253
456	0.0103722
457	0.00930319
458	0.0083621
459	0.00714477
460	0.00551231
461	0.00428634
462	0.00418756
463	0.00483044
464	0.00511356
465	0.00436655
466	0.00256595
467	0.000461805
468	-0.000920372
469	-0.0010816
470	-0.000265657
471	0.00063153
472	0.000746746
473	-0.000324176
474	-0.00214559
475	-0.00371779
476	-0.00443203
477	-0.00430925
478	-0.00309573
479	-0.00122779
480	0.000475088
481	0.00106409
482	0.00015943
483	-0.00162545
484	-0.00307033
485	-0.00308904
486	-0.0015193
487	0.000905899
488	0.00291335
489	0.00394407
490	0.00410879
491	0.00369488
492	0.00316008
493	0.00267079
494	0.00238702
495	0.00271376
496	0.00391537
497	0.0056433
498	0.00670283
499	0.00549878
500	0.00207365
501	-0.00182529
502	-0.00478551
503	-0.00613812
504	-0.00594292
505	-0.00470419
506	-0.00312209
507	-0.00175975
508	-0.00139098
509	-0.00223401
510	-0.00348622
511	-0.00391062
512	-0.0026242
513	0.00025558
514	0.00354562
515	0.00569185
516	0.00568099
517	0.00365561
518	0.000795513
519	-0.00203551
520	-0.00412173
521	-0.00445492
522	-0.00284892
523	-0.000493977
524	0.00105434
525	0.000821173
526	-0.000677063
527	-0.00168763
528	-0.000904305
529	0.0015481
530	0.00434501
531	0.00628339
532	0.00678221
533	0.00584899
534	0.00407358
535	0.00169563
536	-0.00124031
537	-0.00406248
538	-0.00567146
539	-0.00573028
540	-0.00498075
541	-0.00426989
542	-0.00371238
543	-0.00294135
544	-0.00155829
545	0.000398577
546	0.00245103
547	0.00398097
548	0.00462193
549	0.00458474
550	0.00402611
551	0.0028004
552	0.000947806
553	-0.00126202
554	-0.00291719
555	-0.00339718
556	-0.00319993
557	-0.00276028
558	-0.00131029
559	0.00272334
560	0.0106103
561	0.0227042
562	0.0378437
563	0.0536546
564	0.0678076
565	0.0789636
566	0.0871187
567	0.0932571
568	0.0981649
569	0.101735
570	0.103332
571	0.101887
572	0.0964038
573	0.0865914
574	0.0735086
575	0.059518
576	0.0470737
577	0.03746
578	0.0305922
579	0.025461
580	0.0210081
581	0.0167649
582	0.0128391
583	0.0095811
584	0.00760291
585	0.00757568
586	0.0090708
587	0.0103692
588	0.0100022
589	0.00828077
590	0.00677708
591	0.00646718
592	0.00714107
593	0.0080361
594	0.00846367
595	0.00809749
596	0.0068778
597	0.00488095
598	0.00250942
599	-5.02498e-05
600	-0.0025471
601	-0.00440162
602	-0.00511654
603	-0.00481471
604	-0.00436678
605	-0.00458086
606	-0.00455884
607	-0.002987
608	-5.25677e-06
609	0.00274322
610	0.00404668
611	0.00396593
612	0.0032173
613	0.00256188
614	0.00206621
615	0.00154785
616	0.00102047
617	0.000298813
618	-0.000567489
619	-0.0013253
620	-0.00201282
621	-0.00264041
622	-0.00289105
623	-0.00236891
624	-0.000868995
625	0.00107859
626	0.00272765
627	0.00394537
628	0.00476287
629	0.00516289
630	0.00521569
631	0.00506956
632	0.00473246
633	0.00428606
634	0.00389087
635	0.00335905
636	0.00243145
637	0.000613376
638	-0.00218243
639	-0.00493001
640	-0.00655604
641	-0.0069086
642	-0.00635428
643	-0.00535981
644	-0.00408029
645	-0.00268432
646	-0.00147215
647	-0.000137034
648	0.00199056
649	0.00457019
650	0.00631867
651	0.00647878
652	0.0052578
653	0.0035114
654	0.002026
655	0.000940642
656	0.000180264
657	-0.000295202
658	-0.0010082
659	-0.00238403
660	-0.00401255
661	-0.00524035
662	-0.00564416
663	-0.00502408
664	-0.00327458
665	-0.000777936
666	0.00164073
667	0.00273329
668	0.00204333
669	0.000693319
670	2.20861e-05
671	0.000362903
672	0.00101915
673	0.00119978
674	0.000870387
675	0.000359747
676	-0.000451406
677	-0.00168841
678	-0.00278357
679	-0.00287518
680	-0.000866472
681	0.00407508
682	0.0122163
683	0.0228201
684	0.0345028
685	0.0457296
686	0.0556636
687	0.0641886
688	0.0714985
689	0.0778734
690	0.0831769
691	0.0867315
692	0.0876918
693	0.0852322
694	0.0792548
695	0.0706134
696	0.0607338
697	0.0509952
698	0.0423789
699	0.0352275
700	0.0293988
701	0.0242925
702	0.0192405
703	0.0142712
704	0.00988423
705	0.00660996
706	0.00481242
707	0.00405375
708	0.00339285
709	0.00217098
710	0.000366478
711	-0.00154909
712	-0.00310694
713	-0.00401762
714	-0.00412505
715	-0.00332596
716	-0.00220519
717	-0.001512
718	-0.00171609
719	-0.0027893
720	-0.0043907
721	-0.0055626
722	-0.00549463
723	-0.00434464
724	-0.00307843
725	-0.00240346
726	-0.00222168
727	-0.00240087
728	-0.00264105
729	-0.00231538
730	-0.00104291
731	0.00101665
732	0.00340894
733	0.00538652
734	0.00620409
735	0.00559132
736	0.00422566
737	0.00317179
738	0.00334277
739	0.00524108
740	0.00803198
741	0.0101229
742	0.0105174
743	0.0093198
744	0.00727371
745	0.00536746
746	0.00455803
747	0.00495251
748	0.00589864
749	0.00648677
750	0.00602403
751	0.00427588
752	0.0016379
753	-0.00102232
754	-0.00328057
755	-0.00502581
756	-0.00604343
757	-0.0059975
758	-0.00521632
759	-0.00428245
760	-0.0033213
761	-0.00230524
762	-0.0013166
763	-0.000654848
764	-0.000816795
765	-0.00171352
766	-0.0023997
767	-0.00199614
768	-0.000423754
769	0.00143386
770	0.00233354
771	0.00159914
772	-0.000683457
773	-0.00346501
774	-0.00568667
775	-0.00688028
776	-0.00727215
777	-0.00718236
778	-0.00663844
779	-0.00572614
780	-0.0047017
781	-0.00405095
782	-0.00395591
783	-0.00378124
784	-0.00287728
785	-0.00124472
786	0.000879901
787	0.00325609
788	0.00582819
789	0.00828657
790	0.009737
791	0.00948319
792	0.00762012
793	0.00476954
794	0.00141246
795	-0.00201851
796	-0.00476057
797	-0.00625867
798	-0.00646612
799	-0.00603502
800	-0.00530108
801	-0.00482049
802	-0.00499186
803	-0.00556317
804	-0.00586048
805	-0.00530427
806	-0.00341314
807	6.19156e-05
808	0.00524705
809	0.0123492
810	0.0216071
811	0.032699
812	0.044732
813	0.0568149
814	0.0681953
815	0.0779388
816	0.0850532
817	0.0891465
818	0.0906571
819	0.0902415
820	0.0880637
821	0.0837076
822	0.0764118
823	0.0662336
824	0.0543779
825	0.0425812
826	0.032544
827	0.0252823
828	0.0209423
829	0.0189002
830	0.0181853
831	0.0175241
832	0.0157008
833	0.0122922
834	0.00789458
835	0.00398252
836	0.00190403
837	0.00163918
838	0.0020267
839	0.0017516
840	0.00030072
841	-0.00186344
842	-0.00390859
843	-0.0052065
844	-0.00544845
845	-0.00421238
846	-0.00170164
847	0.00072812
848	0.00178508
849	0.00112732
850	-0.000347999
851	-0.00108322
852	-0.000143263
853	0.00230695
854	0.00490219
855	0.00576382
856	0.00426414
857	0.00132195
858	-0.0017045
859	-0.00378936
860	-0.00432052
861	-0.00351284
862	-0.00238464
863	-0.00176249
864	-0.00240118
865	-0.00441127
866	-0.00646057
867	-0.00727138
868	-0.0060387
869	-0.0035861
870	-0.00120759
871	5.87746e-05
872	0.000270645
873	0.000190867
874	0.000294241
875	0.000843332
876	0.00189107
877	0.00332278
878	0.00483615
879	0.005859
880	0.00623047
881	0.00644318
882	0.00661581
883	0.00641945
884	0.00555274
885	0.00383407
886	0.0017141
887	-7.25544e-05
888	-0.00127286
889	-0.00168259
890	-0.00124616
891	-0.000717947
892	-0.00106013
893	-0.0022158
894	-0.00349572
895	-0.00430136
896	-0.00437423
897	-0.00349532
898	-0.00165078
899	0.000475601
900	0.0016236
901	0.00101546
902	-0.00102764
903	-0.00333839
904	-0.00463361
905	-0.00414721
906	-0.00195145
907	0.00101382
908	0.00286245
909	0.00222816
910	-0.000313143
911	-0.00266067
912	-0.00330729
913	-0.00242072
914	-0.000634671
915	0.00173542
916	0.00416357
917	0.00590063
918	0.00643894
919	0.0055905
920	0.00454993
921	0.00408986
922	0.00482693
923	0.00713486
924	0.0102402
925	0.0122691
926	0.0122642
927	0.0115601
928	0.0127107
929	0.0178221
930	0.0273414
931	0.0400858
932	0.0543882
933	0.0683243
934	0.0802449
935	0.0895008
936	0.096088
937	0.100671
938	0.103915
939	0.105877
940	0.105801
941	0.102703
942	0.095489
943	0.0838296
944	0.0694319
945	0.0552852
946	0.0438034
947	0.0360023
948	0.031212
949	0.02754
950	0.0236477
951	0.0193187
952	0.0152389
953	0.0122286
954	0.0107709
955	0.0110143
956	0.0125482
957	0.0142958
958	0.0151319
959	0.0142562
960	0.0118886
961	0.00941775
962	0.00835259
963	0.00883791
964	0.00973663
965	0.0102597
966	0.00980116
967	0.00812985
968	0.0059385
969	0.00439984
970	0.00454427
971	0.00652089
972	0.00915701
973	0.0106388
974	0.0102085
975	0.00825848
976	0.00588758
977	0.00415438
978	0.00387381
979	0.00485171
980	0.00587033
981	0.00576913
982	0.0045273
983	0.00281646
984	0.000905944
985	-0.00067925
986	-0.0013223
987	-0.000794202
988	0.000571562
989	0.00203
990	0.00286358
991	0.00286224
992	0.00248792
993	0.0019899
994	0.001231
995	0.000139312
996	-0.0011389
997	-0.00220989
998	-0.00284674
999	-0.00294357
1000	-0.00252178
1001	-0.00220953
1002	-0.00235714
1003	-0.00288739
1004	-0.00356098
1005	-0.00383827
1006	-0.00331622
1007	-0.00198423
1008	-0.000251364
1009	0.00152496
1010	0.00343981
1011	0.00519675
1012	0.00597834
1013	0.00519968
1014	0.00326953
1015	0.00116113
1016	-0.00033712
1017	-0.000763422
1018	-0.00031964
1019	0.000101227
1020	0.000111785
1021	-0.000314339
1022	-0.000953808
1023	-0.00141798
1024	-0.00148181
1025	-0.000924547
1026	0.000128181
1027	0.00143412
1028	0.00246784
1029	0.0026328
1030	0.00198014
1031	0.00131847
1032	0.00112046
1033	0.00101644
1034	0.000474802
1035	-0.000452015
1036	-0.00166189
1037	-0.0033273
1038	-0.00527332
1039	-0.00717929
1040	-0.00829829
1041	-0.00826263
1042	-0.00718137
1043	-0.0057516
1044	-0.00479702
1045	-0.00446648
1046	-0.0042774
1047	-0.00362646
1048	-0.00206592
1049	0.00113291
1050	0.00702781
1051	0.0162505
1052	0.0283725
1053	0.0417385
1054	0.0541942
1055	0.0643208
1056	0.0719678
1057	0.077686
1058	0.0824071
1059	0.0864455
1060	0.0889397
1061	0.088787
1062	0.0852067
1063	0.0781288
1064	0.0683149
1065	0.0570586
1066	0.0459513
1067	0.0364384
1068	0.0290285
1069	0.0234933
1070	0.019569
1071	0.0170018
1072	0.0155769
1073	0.0148448
1074	0.0143581
1075	0.0141248
1076	0.0141071
1077	0.0139918
1078	0.0137983
1079	0.0139909
1080	0.0143806
1081	0.014392
1082	0.0136081
1083	0.0120336
1084	0.00985163
1085	0.00719363
1086	0.00449703
1087	0.00235746
1088	0.00094716
1089	0.000214422
1090	0.000135048
1091	0.00057885
1092	0.00145834
1093	0.00284096
1094	0.00426057
1095	0.00533692
1096	0.00630669
1097	0.00721377
1098	0.00774484
1099	0.00794294
1100	0.00809262
1101	0.00830238
1102	0.00822516
1103	0.00716835
1104	0.00517802
1105	0.00294405
1106	0.00114105
1107	0.000130784
1108	8.5799e-05
1109	0.000998523
1110	0.00265279
1111	0.00476643
1112	0.00652502
1113	0.00734543
1114	0.00723016
1115	0.00645739
1116	0.0054795
1117	0.00471109
1118	0.00420386
1119	0.00388933
1120	0.00344552
1121	0.00205002
1122	-0.000552323
1123	-0.00387393
1124	-0.00700354
1125	-0.00909411
1126	-0.00964566
1127	-0.00859399
1128	-0.00658794
1129	-0.00435594
1130	-0.00240598
1131	-0.000883088
1132	0.000383637
1133	0.00142969
1134	0.00192364
1135	0.00176024
1136	0.00100597
1137	-0.000176887
1138	-0.00163278
1139	-0.0031251
1140	-0.00409588
1141	-0.00446021
1142	-0.00470485
1143	-0.00527413
1144	-0.00586177
1145	-0.00566528
1146	-0.00439855
1147	-0.00188968
1148	0.00170537
1149	0.00553399
1150	0.0082656
1151	0.00898601
1152	0.00781551
1153	0.00574343
1154	0.00372622
1155	0.00252424
1156	0.00239404
1157	0.00261908
1158	0.00221081
1159	0.000758741
1160	-0.000912502
1161	-0.00171843
1162	-0.00138825
1163	-0.000593527
1164	-8.2423e-13
1165	0.000297895
1166	0.000378399
1167	-0.000133053
1168	-0.00123967
1169	-0.00206071
1170	-0.00209641
1171	-0.00179768
1172	-0.00140137
1173	-3.63276e-05
1174	0.00349144
1175	0.00996838
1176	0.020089
1177	0.033764
1178	0.0489913
1179	0.0625825
1180	0.072466
1181	0.0787304
1182	0.082943
1183	0.0865418
1184	0.0895283
1185	0.0909953
1186	0.089856
1187	0.085156
1188	0.0765328
1189	0.0650255
1190	0.0527111
1191	0.0413124
1192	0.032294
1193	0.026427
1194	0.0229666
1195	0.0199466
1196	0.0159991
1197	0.0115959
1198	0.00794587
1199	0.00587019
1200	0.00535879
1201	0.00585823
1202	0.00634461
1203	0.00605924
1204	0.00505909
1205	0.00417415
1206	0.00427796
1207	0.00552455
1208	0.00745027
1209	0.00921955
1210	0.0102712
1211	0.00983834
1212	0.00768415
1213	0.00494036
1214	0.00340035
1215	0.00375932
1216	0.00492083
1217	0.00517313
1218	0.00346978
1219	0.000188437
1220	-0.00338543
1221	-0.00587048
1222	-0.00630299
1223	-0.00454198
1224	-0.00196219
1225	6.98051e-05
1226	0.000739337
1227	-0.000209948
1228	-0.00217576
1229	-0.00398675
1230	-0.00424633
1231	-0.00239987
1232	0.000546302
1233	0.00265436
1234	0.00268658
1235	0.00117188
1236	-6.06467e-05
1237	0.000525252
1238	0.00295722
1239	0.00599692
1240	0.00836599
1241	0.00953868
1242	0.00981082
1243	0.00955002
1244	0.00835737
1245	0.00601971
1246	0.00300333
1247	7.2898e-05
1248	-0.00238603
1249	-0.00462643
1250	-0.00695156
1251	-0.00901856
1252	-0.0097854
1253	-0.00864219
1254	-0.0062256
1255	-0.00380888
1256	-0.00232762
1257	-0.00183571
1258	-0.00132942
1259	0.000243665
1260	0.00277888
1261	0.00523643
1262	0.00648942
1263	0.00625992
1264	0.00496255
1265	0.00335763
1266	0.00202402
1267	0.00132075
1268	0.00126848
1269	0.00120904
1270	0.000805334
1271	-0.000115439
1272	-0.00141268
1273	-0.00239991
1274	-0.00259974
1275	-0.00229624
1276	-0.00185636
1277	-0.00145552
1278	-0.00126656
1279	-0.00123423
1280	-0.00125208
1281	-0.0012131
1282	-0.0010478
1283	-0.000681192
1284	-6.48839e-05
1285	0.000910767
1286	0.00160976
1287	0.00142225
1288	0.000658352
1289	-0.000537094
1290	-0.00174154
1291	-0.00222156
1292	-0.00169188
1293	-0.000244861
1294	0.00219059
1295	0.00602172
1296	0.0118189
1297	0.020076
1298	0.0308595
1299	0.0435691
1300	0.0568449
1301	0.0690053
1302	0.0785319
1303	0.0843963
1304	0.0866421
1305	0.0865051
1306	0.0852411
1307	0.083246
1308	0.0800728
1309	0.0743262
1310	0.0650716
1311	0.0530585
1312	0.0403335
1313	0.029337
1314	0.0217481
1315	0.0180068
1316	0.0173303
1317	0.0180131
1318	0.0182129
1319	0.0170155
1320	0.0148285
1321	0.0121614
1322	0.00958812
1323	0.00750709
1324	0.00600348
1325	0.00508888
1326	0.00437209
1327	0.00329219
1328	0.00202988
1329	0.000925007
1330	-9.74836e-05
1331	-0.000906549
1332	-0.00129444
1333	-0.00113083
1334	-0.000500065
1335	0.000178437
1336	0.00102596
1337	0.00250014
1338	0.00462323
1339	0.00634079
1340	0.00679376
1341	0.00595729
1342	0.00411461
1343	0.00204283
1344	0.000217868
1345	-0.00116709
1346	-0.00183665
1347	-0.00229931
1348	-0.0034322
1349	-0.00535727
1350	-0.00774913
1351	-0.00961544
1352	-0.00968298
1353	-0.00760024
1354	-0.00414045
1355	-0.000676297
1356	0.00147579
1357	0.00203918
1358	0.00210398
1359	0.0030497
1360	0.00520258
1361	0.0078152
1362	0.00960525
1363	0.00959007
1364	0.00764559
1365	0.00416082
1366	0.000385438
1367	-0.00185098
1368	-0.00185043
1369	-4.54442e-05
1370	0.00224509
1371	0.00329608
1372	0.00252376
1373	0.000637983
1374	-0.00118461
1375	-0.00209536
1376	-0.00214897
1377	-0.00215953
1378	-0.00252543
1379	-0.00297762
1380	-0.00356976
1381	-0.00472492
1382	-0.00644121
1383	-0.00821761
1384	-0.00942693
1385	-0.00972656
1386	-0.0093388
1387	-0.00808235
1388	-0.00573933
1389	-0.00287274
1390	-0.000389677
1391	0.00102809
1392	0.00140057
1393	0.00115011
1394	0.000842116
1395	0.00102804
1396	0.00205526
1397	0.00353213
1398	0.00450273
1399	0.00448211
1400	0.003825
1401	0.00321081
1402	0.00295097
1403	0.00303597
1404	0.0034075
1405	0.00381798
1406	0.00361733
1407	0.00222888
1408	-0.00012328
1409	-0.00224261
1410	-0.00320427
1411	-0.00335843
1412	-0.00355975
1413	-0.00445759
1414	-0.00647767
1415	-0.0092693
1416	-0.0117237
1417	-0.0120378
1418	-0.00841319
1419	-0.000610421
1420	0.00988108
1421	0.0215217
1422	0.0333662
1423	0.0446824
1424	0.0550583
1425	0.0642765
1426	0.0723422
1427	0.0795017
1428	0.0855485
1429	0.0894926
1430	0.0903628
1431	0.0871989
1432	0.0797959
1433	0.069396
1434	0.057989
1435	0.0473706
1436	0.0383583
1437	0.0307093
1438	0.024118
1439	0.0187194
1440	0.0144912
1441	0.0109168
1442	0.00747126
1443	0.00400667
1444	0.000946124
1445	-0.00133233
1446	-0.00295835
1447	-0.00430258
1448	-0.00544094
1449	-0.00644873
1450	-0.00714091
1451	-0.00719086
1452	-0.00640453
1453	-0.00526079
1454	-0.00389552
1455	-0.00213113
1456	0.000210501
1457	0.00277011
1458	0.00482281
1459	0.00566528
1460	0.00535507
1461	0.00471918
1462	0.00449963
1463	0.0048349
1464	0.00520853
1465	0.00482235
1466	0.00311596
1467	0.000147901
1468	-0.00331109
1469	-0.0059886
1470	-0.00692217
1471	-0.0062069
1472	-0.00439559
1473	-0.00236393
1474	-0.00087908
1475	-0.000217867
1476	0.000224578
1477	0.00112673
1478	0.00259653
1479	0.00405447
1480	0.00478183
1481	0.00455754
1482	0.0035991
1483	0.00264903
1484	0.00224939
1485	0.00237911
1486	0.00257815
1487	0.0021171
1488	0.000538426
1489	-0.00160009
1490	-0.00296566
1491	-0.0025503
1492	-0.000169521
1493	0.00303143
1494	0.00523202
1495	0.00503196
1496	0.00221623
1497	-0.00158833
1498	-0.00413147
1499	-0.00430407
1500	-0.00271733
1501	-0.000750081
1502	6.48062e-05
1503	-0.000857563
1504	-0.00281079
1505	-0.00446796
1506	-0.00436226
1507	-0.00185256
1508	0.00207962
1509	0.00552202
1510	0.00644112
1511	0.00426815
1512	0.000505549
1513	-0.00255711
1514	-0.00375711
1515	-0.00323785
1516	-0.00203943
1517	-0.00151812
1518	-0.00235265
1519	-0.00416676
1520	-0.00587648
1521	-0.00624585
1522	-0.00450324
1523	-0.000976572
1524	0.00297894
1525	0.00594941
1526	0.00672701
1527	0.0050456
1528	0.00198429
1529	-0.000465825
1530	-0.00137411
1531	-0.00124229
1532	-0.00109623
1533	-0.00134421
1534	-0.00204705
1535	-0.00314436
1536	-0.00371196
1537	-0.00268869
1538	0.000755592
1539	0.00732257
1540	0.0172153
1541	0.0295835
1542	0.0427451
1543	0.0550266
1544	0.0651236
1545	0.072542
1546	0.0774332
1547	0.080026
1548	0.0809233
1549	0.0809567
1550	0.0800053
1551	0.0770902
1552	0.0711628
1553	0.0619922
1554	0.0506161
1555	0.0387753
1556	0.028498
1557	0.0214026
1558	0.0174569
1559	0.0154801
1560	0.0139555
1561	0.0119213
1562	0.00911613
1563	0.00559836
1564	0.00190741
1565	-0.00103598
1566	-0.00244334
1567	-0.00258554
1568	-0.00230148
1569	-0.00184868
1570	-0.00127062
1571	-0.000695748
1572	-0.000217934
1573	0.00039624
1574	0.00134693
1575	0.00242468
1576	0.00306723
1577	0.00332122
1578	0.00352261
1579	0.00367564
1580	0.00362102
1581	0.00288966
1582	0.00134893
1583	-0.00080087
1584	-0.00315684
1585	-0.00477169
1586	-0.00490844
1587	-0.00348971
1588	-0.00151137
1589	-0.000257063
1590	-2.61485e-05
1591	-0.000121857
1592	0.000153891
1593	0.000832346
1594	0.00165496
1595	0.00261808
1596	0.00378279
1597	0.00446537
1598	0.00394156
1599	0.00177156
1600	-0.00168663
1601	-0.00510654
1602	-0.0070419
1603	-0.00684091
1604	-0.00553934
1605	-0.00461915
1606	-0.00472349
1607	-0.00535891
1608	-0.00544974
1609	-0.00438633
1610	-0.00257882
1611	-0.000423248
1612	0.00204624
1613	0.00442225
1614	0.00598396
1615	0.00604001
1616	0.00455477
1617	0.00264311
1618	0.00181744
1619	0.0026617
1620	0.00389591
1621	0.00370286
1622	0.00143333
1623	-0.00161467
1624	-0.00328217
1625	-0.0023994
1626	0.000143311
1627	0.00235552
1628	0.00304445
1629	0.00280798
1630	0.00250738
1631	0.00213484
1632	0.00189055
1633	0.00201242
1634	0.00230118
1635	0.00271356
1636	0.00291413
1637	0.00226283
1638	0.000501265
1639	-0.00171296
1640	-0.00358811
1641	-0.00442079
1642	-0.00405314
1643	-0.00292116
1644	-0.00161788
1645	-0.000497641
1646	0.000391464
1647	0.000906768
1648	0.000695898
1649	-0.000283044
1650	-0.0014352
1651	-0.00202283
1652	-0.00165243
1653	-0.000683482
1654	2.83249e-05
1655	-0.000233955
1656	-0.0013426
1657	-0.00312956
1658	-0.00494742
1659	-0.00590514
1660	-0.00534252
1661	-0.00315352
1662	0.000125122
1663	0.00355994
1664	0.00726142
1665	0.0124696
1666	0.0203104
1667	0.0307925
1668	0.0428666
1669	0.0553439
1670	0.0668308
1671	0.0760041
1672	0.0826202
1673	0.0868244
1674	0.08877
1675	0.0885195
1676	0.085807
1677	0.0805394
1678	0.0733876
1679	0.0650375
1680	0.0555289
1681	0.0451709
1682	0.0353472
1683	0.0274386
1684	0.0215283
1685	0.0172061
1686	0.0144017
1687	0.0130318
1688	0.0123437
1689	0.0113065
1690	0.00941009
1691	0.00681441
1692	0.00439971
1693	0.00285317
1694	0.00227758
1695	0.0027119
1696	0.0038748
1697	0.00476165
1698	0.00473268
1699	0.00444537
1700	0.00476181
1701	0.00539684
1702	0.00561935
1703	0.00536085
1704	0.00521037
1705	0.00509829
1706	0.00452428
1707	0.00327996
1708	0.00189147
1709	0.0011169
1710	0.00128324
1711	0.00186498
1712	0.00183584
1713	0.00079037
1714	-0.00080257
1715	-0.00219636
1716	-0.00259245
1717	-0.0014249
1718	0.000470545
1719	0.00189957
1720	0.00251886
1721	0.00243532
1722	0.00151941
1723	-0.000189266
1724	-0.00183038
1725	-0.00234036
1726	-0.00143191
1727	0.000265567
1728	0.00165008
1729	0.00195361
1730	0.000798993
1731	-0.00127331
1732	-0.0030562
1733	-0.00362275
1734	-0.00269147
1735	-0.000650178
1736	0.00172551
1737	0.00377674
1738	0.0052027
1739	0.00574435
1740	0.0053955
1741	0.00471374
1742	0.00404954
1743	0.00324181
1744	0.00213538
1745	0.000851955
1746	-0.000512456
1747	-0.00214931
1748	-0.0040908
1749	-0.00573183
1750	-0.00651858
1751	-0.00667673
1752	-0.00675554
1753	-0.0070201
1754	-0.00670562
1755	-0.00505853
1756	-0.0022141
1757	0.000877874
1758	0.00300495
1759	0.00371333
1760	0.00349758
1761	0.00313592
1762	0.00300083
1763	0.00310967
1764	0.00337784
1765	0.00347787
1766	0.00345234
1767	0.00342407
1768	0.00285313
1769	0.00105268
1770	-0.00149147
1771	-0.00341643
1772	-0.00372798
1773	-0.00256215
1774	-0.000971732
1775	-0.000757087
1776	-0.0018595
1777	-0.00407569
1778	-0.00672316
1779	-0.00892927
1780	-0.0100732
1781	-0.010065
1782	-0.00896274
1783	-0.0069212
1784	-0.00349605
1785	0.0018489
1786	0.00914077
1787	0.0180615
1788	0.0285605
1789	0.0400791
1790	0.0514515
1791	0.0617128
1792	0.0697583
1793	0.0749462
1794	0.0775512
1795	0.0779962
1796	0.0761601
1797	0.0716266
1798	0.064055
1799	0.0537611
1800	0.0421214
1801	0.0308943
1802	0.0217266
1803	0.0150714
1804	0.010114
1805	0.00574575
1806	0.00161675
1807	-0.00212755
1808	-0.00503613
1809	-0.0069329
1810	-0.00831416
1811	-0.0094665
1812	-0.0105348
1813	-0.0118487
1814	-0.0132777
1815	-0.0142908
1816	-0.0143764
1817	0.0167163
1818	0.0186438
1819	0.020718
1820	0.0231316
1821	0.0260507
1822	0.0295395
1823	0.0330591
1824	0.0356758
1825	0.0368546
1826	0.0369162
1827	0.0366412
1828	0.0370069
1829	0.0384774
1830	0.040532
1831	0.0423149
1832	0.0431372
1833	0.042464
1834	0.0405796
1835	0.0389473
1836	0.039033
1837	0.0411059
1838	0.0438043
1839	0.0454519
1840	0.0450767
1841	0.0429153
1842	0.0405236
1843	0.039452
1844	0.0402914
1845	0.0424481
1846	0.0444263
1847	0.0448567
1848	0.0435769
1849	0.0416906
1850	0.0404076
1851	0.040451
1852	0.0425813
1853	0.0464676
1854	0.0499599
1855	0.0508789
1856	0.0493659
1857	0.0473103
1858	0.0465579
1859	0.0479502
1860	0.0508116
1861	0.0534426
1862	0.0545124
1863	0.0533539
1864	0.0499179
1865	0.0450853
1866	0.04041
1867	0.0374593
1868	0.0370467
1869	0.0387913
1870	0.0413137
1871	0.0425165
1872	0.0412683
1873	0.0384624
1874	0.0357305
1875	0.0341461
1876	0.0338911
1877	0.0343009
1878	0.0344595
1879	0.0340994
1880	0.0336857
1881	0.0335746
1882	0.0338936
1883	0.0346498
1884	0.0360661
1885	0.0382921
1886	0.0407863
1887	0.0427589
1888	0.0440518
1889	0.0450462
1890	0.0462502
1891	0.0478844
1892	0.0491741
1893	0.0489772
1894	0.0467522
1895	0.0429172
1896	0.0389789
1897	0.0364061
1898	0.0356626
1899	0.0365863
1900	0.0386691
1901	0.0410981
1902	0.0429188
